# Supplementary material for: Quantification of the Steric Properties of 1,8-Naphthyridine-Based Ligands in Dinuclear Complexes
Source: Organometallics. 2022 Dec 2;42(1):27–37. doi: 10.1021/acs.organomet.2c00458 (PMC9832537; doi:10.1021/acs.organomet.2c00458)
Supplement: Supplementary file 2 — om2c00458_si_002.xyz [file om2c00458_si_002.xyz]

30
H-PNNPCu2Cl2
Cu       5.776508000      1.020641000      2.375311000
Cl       8.029600000      1.125575000      1.770930000
P        4.467407000      2.732221000      2.684447000
N        5.689659000      0.763223000      4.546932000
C        3.804705000      2.298389000      4.381818000
C        4.806848000      1.520806000      5.199913000
C        4.757355000      1.577003000      6.615626000
C        5.632788000      0.815953000      7.355473000
C        6.558424000     -0.018037000      6.686128000
C        6.548450000     -0.022776000      5.255689000
H        3.429819000      3.164667000      4.941615000
H        4.023162000      2.221147000      7.099794000
H        5.623627000      0.843488000      8.446831000
P        8.625029000     -2.750248000      2.653718000
N        7.397829000     -0.814017000      4.540105000
C        9.281039000     -2.352363000      4.362098000
C        8.288644000     -1.568038000      5.186034000
C        8.357749000     -1.614048000      6.601541000
C        7.493490000     -0.847413000      7.348322000
H        9.636505000     -3.233022000      4.912343000
H        9.098348000     -2.255331000      7.079726000
H        7.518731000     -0.866607000      8.439603000
H        2.944218000      1.634846000      4.189078000
H       10.155385000     -1.702166000      4.186624000
Cu       7.330323000     -1.020823000      2.371162000
Cl       5.094597000     -1.107708000      1.702824000
H        4.915471000      4.064671000      2.933252000
H        3.229035000      3.111155000      2.089129000
H        9.862807000     -3.141893000      2.065125000
H        8.153607000     -4.078649000      2.878983000
42
Me-PNNPCu2Cl2
Cu       5.600014000      0.898689000      2.386373000
Cl       7.819773000      1.316791000      1.763571000
P        4.076674000      2.423614000      2.580048000
N        5.677524000      0.822359000      4.569343000
C        3.935428000      2.560589000      4.440152000
C        4.856244000      1.646019000      5.221358000
C        4.807434000      1.701650000      6.638899000
C        5.626575000      0.886182000      7.381905000
C        6.506104000      0.003256000      6.713303000
C        6.502908000      0.000060000      5.283885000
C        2.321829000      2.156662000      2.090704000
H        4.132227000      3.600669000      4.747756000
H        4.116653000      2.394421000      7.121039000
H        5.610281000      0.907756000      8.473450000
P        8.926456000     -2.426181000      2.580056000
N        7.324779000     -0.825749000      4.569345000
C        9.061642000     -2.569205000      4.440155000
C        8.147931000     -1.647539000      5.221361000
C        8.203567000     -1.696346000      6.638902000
C        7.388565000     -0.876739000      7.381907000
C       10.682189000     -2.152668000      2.097585000
H        8.851733000     -3.608005000      4.743524000
H        8.895932000     -2.387531000      7.121043000
H        7.410147000     -0.893026000      8.473451000
C        4.348950000      4.179003000      2.095628000
H        2.896531000      2.352956000      4.744736000
C        8.660749000     -4.180678000      2.088787000
H       10.101791000     -2.374683000      4.748955000
Cu       7.401407000     -0.902966000      2.386375000
Cl       5.182140000     -1.320577000      1.761900000
H       10.748161000     -2.158224000      1.001303000
H       11.362369000     -2.915761000      2.504853000
H       10.988321000     -1.156474000      2.443370000
H        8.672601000     -4.241972000      0.992281000
H        7.663568000     -4.491205000      2.427735000
H        9.423583000     -4.860399000      2.497290000
H        4.342095000      4.243949000      0.999292000
H        5.345422000      4.485853000      2.439973000
H        3.586060000      4.859274000      2.503125000
H        2.259518000      2.167221000      0.994243000
H        1.642196000      2.919702000      2.498971000
H        2.012008000      1.159752000      2.431089000
70
Ph-PNNPCu2Cl2
Cu       5.321854000      0.783959000      2.276758000
Cl       7.621582000      0.952858000      1.614098000
P        4.252577000      2.671467000      2.545298000
N        5.750737000      0.889270000      4.425542000
C        4.204702000      2.745325000      4.420488000
C        5.408972000      2.050296000      4.995635000
C        6.129409000      2.600548000      6.081059000
C        7.194305000      1.904569000      6.614151000
C        7.535904000      0.642400000      6.073354000
C        6.777077000      0.167313000      4.956060000
C        2.509079000      2.908560000      2.072752000
H        4.109990000      3.769979000      4.801949000
H        5.828863000      3.566998000      6.485957000
H        7.772308000      2.309087000      7.447361000
P        8.361876000     -2.833202000      2.354474000
N        7.043363000     -1.027367000      4.364382000
C        8.189300000     -3.135148000      4.196159000
C        7.998115000     -1.809790000      4.878061000
C        8.803677000     -1.406738000      5.968271000
C        8.581249000     -0.179421000      6.557304000
C       10.133790000     -2.436362000      2.171133000
H        7.275630000     -3.740302000      4.299102000
H        9.589759000     -2.070165000      6.329165000
H        9.195203000      0.164990000      7.391698000
C        5.097584000      4.235848000      2.126900000
H        3.299507000      2.182732000      4.701635000
C        8.127972000     -4.499948000      1.650268000
H        9.029244000     -3.700094000      4.619294000
Cu       6.899721000     -1.232628000      2.113115000
Cl       4.679094000     -1.276839000      1.462949000
C       12.810883000     -1.676591000      1.838385000
C        9.163450000     -5.315945000      1.174099000
C        8.871738000     -6.565503000      0.620923000
C        7.549828000     -7.010001000      0.544300000
C        6.795581000     -4.938400000      1.542655000
C        1.647912000      3.830010000      2.691158000
C        0.317212000      3.930623000      2.283015000
C       -0.162093000      3.116701000      1.251259000
C        0.688226000      2.195858000      0.634588000
C        2.017926000      2.086294000      1.047188000
C        6.490262000      4.266036000      2.323920000
C        4.448224000      5.368450000      1.615068000
C        5.177431000      6.525243000      1.328867000
C        6.555696000      6.561768000      1.554518000
C        7.209433000      5.428783000      2.049528000
C       11.795645000     -0.955992000      1.205489000
C       10.460193000     -1.329779000      1.372412000
C       12.491402000     -2.773629000      2.645759000
C       11.158793000     -3.151291000      2.812850000
H       10.918988000     -4.010371000      3.442619000
H       13.853366000     -1.380649000      1.710518000
H       13.282700000     -3.334571000      3.145823000
H       12.039596000     -0.091118000      0.587103000
H        9.657568000     -0.746113000      0.916056000
C        6.511825000     -6.192682000      1.005119000
H        5.475650000     -6.524620000      0.925304000
H        7.325602000     -7.985828000      0.111053000
H       -1.202932000      3.196855000      0.933975000
H       -0.348222000      4.645187000      2.770233000
H        2.015994000      4.473716000      3.492105000
H        2.683582000      1.347381000      0.595398000
H        0.313979000      1.551891000     -0.162305000
H        7.122727000      7.466392000      1.329500000
H        8.289775000      5.441149000      2.201649000
H        4.665316000      7.400091000      0.924685000
H        3.373761000      5.344800000      1.430770000
H        7.011254000      3.361881000      2.647175000
H        5.984797000     -4.274165000      1.854361000
H        9.682268000     -7.192634000      0.245886000
H       10.196275000     -4.969884000      1.222080000
66
iPr-PNNPCu2Cl2
Cu       5.249079000      0.611650000      2.477028000
Cl       7.532839000      1.043168000      1.918167000
P        3.874973000      2.301591000      2.710319000
N        5.461141000      0.650762000      4.661277000
C        3.622576000      2.227839000      4.560702000
C        4.847590000      1.685892000      5.248321000
C        5.307914000      2.251167000      6.459725000
C        6.410258000      1.711730000      7.087712000
C        7.047463000      0.586196000      6.515821000
C        6.532203000      0.077773000      5.280665000
C        2.141873000      2.288044000      2.009870000
C        1.052675000      2.939986000      2.870552000
C        1.771775000      0.839216000      1.662325000
H        1.711320000      0.218827000      2.569718000
H        2.517042000      0.371650000      1.006688000
H        0.787800000      0.806190000      1.169137000
H        3.309519000      3.183639000      5.003965000
H        4.779579000      3.105626000      6.883571000
H        6.794403000      2.135080000      8.017892000
H        0.101567000      2.962482000      2.316203000
H        1.292563000      3.968351000      3.165727000
H        0.876106000      2.356917000      3.786304000
P        8.682009000     -2.609597000      2.702745000
N        7.086277000     -1.003590000      4.663467000
C        8.649477000     -2.857125000      4.554953000
C        8.114127000     -1.630988000      5.247807000
C        8.685922000     -1.178470000      6.459812000
C        8.162610000     -0.068981000      7.088241000
C       10.399484000     -1.985756000      2.370275000
C       10.533238000     -1.717624000      0.865606000
C       10.641521000     -0.704729000      3.179071000
H       10.622913000     -0.888206000      4.262769000
H        9.875924000      0.050902000      2.944922000
H       11.627623000     -0.284940000      2.928785000
H        7.948878000     -3.691772000      4.724604000
H        9.533438000     -1.718312000      6.883171000
H        8.591456000      0.308583000      8.018588000
H       11.537549000     -1.330924000      0.635774000
H        9.794728000     -0.966165000      0.549055000
H       10.378649000     -2.625720000      0.265786000
C        4.568940000      4.005003000      2.404733000
C        3.650679000      5.194260000      2.691492000
C        5.903430000      4.125029000      3.153608000
H        5.742338000      4.173381000      4.241847000
H        6.566226000      3.274437000      2.937865000
H        6.419157000      5.050364000      2.855854000
H        2.797855000      1.510608000      4.704827000
H        4.180501000      6.135432000      2.476098000
H        2.740152000      5.180669000      2.078213000
H        3.352824000      5.226873000      3.750655000
C        8.640762000     -4.344009000      2.029949000
C        9.724481000     -5.278865000      2.572682000
C        7.228686000     -4.914033000      2.213635000
H        7.012037000     -5.106563000      3.275979000
H        6.463301000     -4.221779000      1.835886000
H        7.132768000     -5.872723000      1.682197000
H        9.623761000     -3.149047000      4.971696000
H        9.672471000     -6.258794000      2.073231000
H       10.735894000     -4.879337000      2.414502000
H        9.592441000     -5.454125000      3.651162000
Cu       7.023460000     -1.218728000      2.463140000
Cl       4.891461000     -1.516807000      1.618677000
H       11.123268000     -2.760191000      2.678939000
H        4.790099000      3.976716000      1.322950000
H        2.244046000      2.857273000      1.068543000
H        8.805389000     -4.191671000      0.949191000
82
oTol-PNNPCu2Cl2
Cu       6.028831000      1.192110000      1.729282000
Cl       8.339865000      1.453841000      1.563922000
P        4.431009000      2.664505000      1.973712000
N        5.927065000      1.119973000      3.941546000
C        4.902931000      3.311169000      3.652215000
C        5.396887000      2.190738000      4.534303000
C        5.335131000      2.315487000      5.945288000
C        5.858281000      1.320259000      6.739887000
C        6.451364000      0.187796000      6.132115000
C        6.465202000      0.129734000      4.703694000
H        5.750549000      3.998105000      3.484253000
H        4.876021000      3.202252000      6.382656000
H        5.827576000      1.393184000      7.828756000
P        8.871299000     -2.538782000      2.319778000
N        7.021862000     -0.916479000      4.032512000
C        8.099170000     -3.089526000      3.937616000
C        7.550424000     -1.930165000      4.725486000
C        7.576467000     -1.942489000      6.141300000
C        7.033024000     -0.888305000      6.843345000
H        7.246342000     -3.715944000      3.626545000
H        8.027340000     -2.789594000      6.658516000
H        7.049769000     -0.868413000      7.934676000
H        4.107191000      3.877803000      4.155896000
H        8.767759000     -3.707641000      4.551008000
Cu       7.652664000     -0.757359000      1.973296000
Cl       5.704058000     -0.901308000      0.680122000
C        2.771404000      1.935677000      2.275815000
C        2.739420000      0.530982000      2.245479000
H        3.655252000     -0.013222000      1.998166000
C        1.558664000     -0.167700000      2.496115000
H        1.557253000     -1.257842000      2.463417000
C        0.389222000      0.539815000      2.772996000
H       -0.544884000      0.010088000      2.967284000
C        0.412534000      1.935628000      2.795247000
H       -0.506432000      2.486269000      3.009116000
C        1.586968000      2.662111000      2.550989000
C        1.521206000      4.166705000      2.571917000
C        4.193802000      4.138302000      0.938810000
C        4.508235000      5.435800000      1.372144000
H        4.838267000      5.606117000      2.397059000
C        4.390261000      6.527831000      0.513846000
H        4.639459000      7.528472000      0.869471000
C        3.949534000      6.331024000     -0.796153000
H        3.851535000      7.177486000     -1.477091000
C        3.643604000      5.042145000     -1.236434000
H        3.312561000      4.886311000     -2.265397000
C        3.763554000      3.928395000     -0.395820000
C        3.445662000      2.550867000     -0.909379000
C       10.678173000     -2.556764000      2.626650000
C       11.282690000     -1.526827000      3.391446000
C       10.484584000     -0.437491000      4.050843000
C       12.677420000     -1.539223000      3.530610000
H       13.148852000     -0.744751000      4.113378000
C       13.469592000     -2.522739000      2.937080000
H       14.553367000     -2.496653000      3.059818000
C       12.868610000     -3.530186000      2.181547000
H       13.473368000     -4.304755000      1.707985000
C       11.482483000     -3.542737000      2.030326000
H       11.013928000     -4.326838000      1.435458000
C        8.613378000     -3.962116000      1.209372000
C        8.321952000     -5.246088000      1.694512000
H        8.297762000     -5.430246000      2.768945000
C        8.079814000     -6.307749000      0.822633000
H        7.852791000     -7.298550000      1.218264000
C        8.136866000     -6.088859000     -0.554182000
H        7.946414000     -6.907710000     -1.249481000
C        8.441886000     -4.817766000     -1.043179000
H        8.488469000     -4.650727000     -2.121136000
C        8.685877000     -3.735214000     -0.187380000
C        9.011430000     -2.383217000     -0.759491000
H        9.762760000      0.020515000      3.354074000
H       11.145590000      0.353464000      4.427371000
H        9.910110000     -0.821639000      4.908573000
H        9.964710000     -1.992642000     -0.373026000
H        8.234786000     -1.646866000     -0.494412000
H        9.082934000     -2.433784000     -1.853533000
H        4.235767000      1.830234000     -0.639397000
H        3.337047000      2.556148000     -2.001343000
H        2.511403000      2.162513000     -0.475255000
H        2.318658000      4.612262000      3.180686000
H        0.557151000      4.500675000      2.977226000
H        1.634088000      4.589218000      1.563297000
70
C6F5-PNNPCu2Cl2
Cu       4.828711000      0.391471000      2.610941000
Cl       6.962686000      0.506615000      1.532151000
P        4.092040000      2.414718000      2.847879000
N        5.527781000      0.577535000      4.652703000
C        4.048113000      2.511918000      4.706890000
C        5.134474000      1.665191000      5.321286000
C        5.692728000      2.035785000      6.568200000
C        6.676546000      1.254666000      7.126933000
C        7.113727000      0.097803000      6.440010000
C        6.506196000     -0.212460000      5.183525000
C        2.555969000      3.325388000      2.414736000
H        4.060853000      3.529648000      5.108948000
H        5.341031000      2.941080000      7.061697000
H        7.133096000      1.518083000      8.082687000
P        8.020973000     -2.953189000      2.291528000
N        6.889953000     -1.302543000      4.458329000
C        8.248699000     -3.293188000      4.108002000
C        7.855774000     -2.094562000      4.933721000
C        8.503647000     -1.847991000      6.167647000
C        8.133269000     -0.757741000      6.918916000
C        9.463487000     -1.978893000      1.712280000
H        7.525499000     -4.107423000      4.289714000
H        9.293916000     -2.520093000      6.499969000
H        8.619424000     -0.535551000      7.870497000
C        5.390710000      3.563104000      2.248607000
H        3.066726000      2.065714000      4.945580000
C        8.373840000     -4.608260000      1.575807000
H        9.243272000     -3.658992000      4.380454000
Cu       6.310013000     -1.628160000      2.387934000
Cl       4.031060000     -1.714116000      2.204425000
C       11.259978000     -0.081205000      0.626616000
C        9.607134000     -5.256048000      1.722189000
C        9.876624000     -6.485474000      1.125984000
C        8.883774000     -7.101253000      0.357053000
C        7.397998000     -5.251344000      0.801227000
C        2.345720000      4.669249000      2.748757000
C        1.199831000      5.360806000      2.363449000
C        0.219543000      4.694194000      1.621260000
C        0.393633000      3.352543000      1.274894000
C        1.554848000      2.683810000      1.671635000
C        6.403664000      4.153052000      3.007874000
C        5.530093000      3.632740000      0.854181000
C        6.611132000      4.255579000      0.237725000
C        7.609791000      4.827191000      1.029996000
C        7.504588000      4.775435000      2.420760000
C       10.313787000     -0.696368000     -0.196939000
C        9.434598000     -1.623301000      0.355033000
C       11.318220000     -0.411665000      1.981452000
C       10.430434000     -1.352550000      2.501973000
C        7.640353000     -6.486537000      0.194116000
F        8.518451000     -2.188279000     -0.453851000
F       10.255722000     -0.383310000     -1.498556000
F       12.112126000      0.817509000      0.117985000
F       12.238210000      0.166779000      2.771903000
F       10.547405000     -1.634073000      3.820830000
F       10.585315000     -4.693857000      2.463934000
F       11.066471000     -7.086306000      1.285532000
F        9.125555000     -8.283670000     -0.218961000
F        6.694295000     -7.085231000     -0.541862000
F        6.195517000     -4.693218000      0.615942000
F        1.685642000      1.400784000      1.313488000
F       -0.551985000      2.720645000      0.566412000
F        3.267446000      5.341702000      3.470952000
F        1.021962000      6.648109000      2.699737000
F       -0.888595000      5.343401000      1.248488000
F        6.708434000      4.301652000     -1.098035000
F        4.593747000      3.065057000      0.069695000
F        8.661618000      5.426172000      0.457890000
F        8.457266000      5.336209000      3.184565000
F        6.361093000      4.141635000      4.360960000
94
Cy-PNNPCu2Cl2
Cu       5.323152000      0.749257000      2.021817000
Cl       7.311132000      0.976041000      0.768947000
P        3.928447000      2.397316000      2.326861000
N        5.448433000      0.770912000      4.217888000
C        3.352351000      2.021018000      4.052186000
C        4.401416000      1.291233000      4.861455000
C        4.233028000      1.147113000      6.261668000
C        5.161517000      0.439851000      6.992304000
C        6.270048000     -0.137571000      6.327832000
C        6.374728000      0.052491000      4.913794000
C        2.351718000      2.600641000      1.383223000
H        2.996279000      2.908331000      4.597938000
H        3.365710000      1.600856000      6.742609000
H        5.051744000      0.310217000      8.070916000
P        8.735448000     -2.436345000      2.360844000
N        7.395141000     -0.478488000      4.188901000
C        9.432584000     -1.771915000      3.964246000
C        8.335863000     -1.192397000      4.816096000
C        8.305964000     -1.420130000      6.213275000
C        7.276611000     -0.898716000      6.967403000
C       10.215127000     -2.599765000      1.257760000
H       10.023406000     -2.508583000      4.526756000
H        9.096992000     -2.012069000      6.674718000
H        7.220132000     -1.072822000      8.043814000
C        4.634537000      4.112880000      2.425779000
H        2.484700000      1.346572000      3.945158000
C        8.205065000     -4.165879000      2.753041000
H       10.111054000     -0.961236000      3.653650000
Cu       7.156469000     -1.002919000      1.967890000
Cl       4.869147000     -1.563983000      1.855559000
C       13.174460000     -1.891012000      1.135542000
C        7.643396000     -4.788495000      1.459659000
C        7.030754000     -6.171570000      1.707867000
H        8.430881000     -4.856196000      0.692454000
H        6.866898000     -4.110507000      1.063619000
C        5.949610000     -6.109846000      2.791240000
H        7.822735000     -6.876166000      2.019863000
H        6.612178000     -6.562976000      0.767667000
C        6.513026000     -5.518445000      4.087069000
H        5.532884000     -7.112325000      2.975816000
H        5.119139000     -5.476264000      2.436067000
C        7.124355000     -4.132900000      3.849381000
H        7.286617000     -6.196922000      4.490378000
H        5.724483000     -5.446938000      4.852321000
H        7.548535000     -3.749774000      4.789968000
H        6.335119000     -3.424903000      3.540669000
H        9.069547000     -4.756306000      3.106988000
C        1.260080000      3.463753000      2.026836000
C        0.127426000      3.748674000      1.011197000
C       -0.047274000      2.596136000     -0.002645000
H       -0.814178000      3.910865000      1.559043000
H        0.338533000      4.685614000      0.472742000
C        0.305112000      1.251064000      0.639901000
H        0.611168000      2.756846000     -0.872345000
H       -1.075320000      2.590145000     -0.393972000
C        1.801138000      1.199944000      1.019095000
H       -0.319419000      1.109384000      1.537844000
H        0.064995000      0.416285000     -0.034499000
H        2.401419000      0.792068000      0.193709000
H        1.950415000      0.498692000      1.855639000
C        5.659199000      4.255895000      3.576178000
H        0.852830000      2.929307000      2.900370000
H        1.669290000      4.410869000      2.408230000
H        2.679349000      3.098813000      0.453568000
C        5.277434000      4.424538000      1.045422000
H        3.801116000      4.810460000      2.614804000
C        6.519203000      5.308991000      1.193051000
H        4.534959000      4.893191000      0.382983000
H        5.586901000      3.479258000      0.565840000
C        7.619870000      4.574631000      1.980639000
H        6.243598000      6.248337000      1.702180000
H        6.895583000      5.596012000      0.199765000
C        7.049263000      3.762275000      3.169009000
H        8.362664000      5.307568000      2.333035000
H        8.144900000      3.882416000      1.305526000
H        7.730421000      3.811297000      4.031688000
H        6.984686000      2.701078000      2.884306000
H        5.312418000      3.727089000      4.476881000
H        5.711435000      5.320281000      3.861091000
C       12.084242000     -0.884516000      1.555007000
C       10.745926000     -1.186170000      0.875711000
H       12.402910000      0.142029000      1.322259000
H       11.956786000     -0.917965000      2.649664000
H       10.877820000     -1.133242000     -0.216143000
H        9.993361000     -0.417560000      1.115083000
C       12.607770000     -3.319197000      0.949012000
H       13.973285000     -1.899013000      1.893335000
H       13.643268000     -1.557896000      0.196827000
C       11.332693000     -3.525318000      1.776003000
H       13.366581000     -4.070398000      1.214320000
H       12.361847000     -3.491727000     -0.111724000
H       11.550643000     -3.317958000      2.837120000
H       11.003727000     -4.573538000      1.727242000
H        9.789327000     -3.057371000      0.349260000
78
tBu-PNNPCu2Cl2
Cu       5.609372000      0.893396000      2.404034000
Cl       7.803482000      1.300607000      1.646487000
P        4.076972000      2.425843000      2.592760000
N        5.679303000      0.823578000      4.569185000
C        3.934826000      2.568031000      4.447009000
C        4.855458000      1.647485000      5.221099000
C        4.804793000      1.698295000      6.638300000
C        5.621673000      0.881478000      7.382356000
C        6.502958000      0.000113000      6.714107000
C        6.502892000      0.000046000      5.285131000
C        2.326772000      1.927989000      2.083646000
C        2.327208000      1.699654000      0.563056000
C        1.207340000      2.895341000      2.481568000
C        2.104995000      0.563777000      2.769225000
H        2.040431000      0.651067000      3.863582000
H        2.910188000     -0.144626000      2.524125000
H        1.150456000      0.142032000      2.416493000
H        4.135911000      3.602416000      4.766235000
H        4.112724000      2.390420000      7.119553000
H        5.602439000      0.900823000      8.473854000
H        1.379958000      1.221980000      0.266018000
H        3.152683000      1.037440000      0.265614000
H        2.413934000      2.641470000      0.006203000
H        0.229818000      2.425534000      2.283989000
H        1.244747000      3.828713000      1.906618000
H        1.235704000      3.152395000      3.550903000
P        8.928656000     -2.425911000      2.592760000
N        7.326411000     -0.823558000      4.569186000
C        9.070804000     -2.568092000      4.447013000
C        8.150296000     -1.647422000      5.221102000
C        8.201099000     -1.698092000      6.638303000
C        7.384302000     -0.881191000      7.382358000
C       10.678833000     -1.927965000      2.083664000
C       10.678281000     -1.699148000      0.563147000
C       11.798264000     -2.895477000      2.481201000
C       10.900713000     -0.563969000      2.769642000
H       10.965379000     -0.651592000      3.863965000
H       10.095519000      0.144528000      2.524820000
H       11.855231000     -0.142144000      2.416946000
H        8.869572000     -3.602447000      4.766247000
H        8.893204000     -2.390181000      7.119557000
H        7.403643000     -0.900427000      8.473856000
H       11.625562000     -1.221502000      0.266169000
H        9.852861000     -1.036732000      0.266002000
H       10.591371000     -2.640776000      0.006009000
H       12.775788000     -2.425634000      2.283709000
H       11.760801000     -3.828661000      1.905950000
H       11.769959000     -3.152877000      3.550454000
C        4.574901000      4.176020000      2.083657000
C        4.803971000      4.175407000      0.563176000
C        3.607249000      5.295407000      2.480972000
C        5.938749000      4.398017000      2.769885000
H        5.850903000      4.462728000      3.864190000
H        6.647347000      3.592856000      2.525248000
H        6.360582000      5.352546000      2.417229000
H        2.900463000      2.366873000      4.766261000
H        5.281645000      5.122688000      0.266237000
H        5.466457000      3.349990000      0.266175000
H        3.862440000      4.088453000      0.005877000
H        4.077063000      6.272950000      2.283516000
H        2.674167000      5.257850000      1.905561000
H        3.349663000      5.267140000      3.550181000
C        8.430820000     -4.176123000      2.083667000
C        8.201995000     -4.175639000      0.563149000
C        9.398405000     -5.295484000      2.481220000
C        7.066868000     -4.398067000      2.769702000
H        7.154548000     -4.462628000      3.864028000
H        6.358288000     -3.592954000      2.524857000
H        6.645116000     -5.352655000      2.417107000
H       10.105195000     -2.367081000      4.766261000
H        7.724261000     -5.122896000      0.266234000
H        7.539652000     -3.350182000      0.265944000
H        9.143629000     -4.088862000      0.005995000
H        8.928631000     -6.273041000      2.283736000
H       10.331590000     -5.257957000      1.905978000
H        9.655797000     -5.267153000      3.550475000
Cu       7.396228000     -0.893490000      2.404039000
Cl       5.202086000     -1.300739000      1.646609000
106
Mes-PNNPCu2Cl2
Cu       6.221180000      1.640936000      2.226069000
Cl       8.354722000      1.988637000      1.378800000
P        4.446385000      2.897309000      2.468412000
N        6.235546000      1.304053000      4.341822000
C        4.496230000      3.020043000      4.340453000
C        5.283751000      1.941292000      5.032283000
C        4.996528000      1.636499000      6.384919000
C        5.695294000      0.638550000      7.022371000
C        6.686204000     -0.072477000      6.305959000
C        6.932974000      0.296838000      4.946340000
H        5.024394000      3.979599000      4.476970000
H        4.215500000      2.195601000      6.900626000
H        5.487403000      0.373887000      8.060925000
P        9.126723000     -2.049926000      2.006397000
N        7.852756000     -0.365302000      4.183969000
C        9.506228000     -2.123934000      3.844733000
C        8.524851000     -1.391649000      4.717935000
C        8.342596000     -1.799505000      6.060791000
C        7.430077000     -1.143181000      6.853743000
H        9.713191000     -3.126369000      4.240401000
H        8.924220000     -2.637249000      6.445720000
H        7.258115000     -1.443767000      7.889074000
H        3.511795000      3.140642000      4.808103000
H       10.466903000     -1.580322000      3.866831000
Cu       7.970435000     -0.191422000      2.058018000
Cl       5.678650000     -0.576063000      1.555426000
C        2.966511000      1.994978000      1.855726000
C        2.331310000      0.940097000      2.554142000
C        2.839355000      0.397602000      3.862655000
C        1.223428000      0.310591000      1.975738000
H        0.740163000     -0.498459000      2.529894000
C        0.742748000      0.650512000      0.710032000
C       -0.475924000     -0.014696000      0.128049000
C        1.455901000      1.611897000     -0.009513000
H        1.159742000      1.840315000     -1.036934000
C        2.566369000      2.273809000      0.521933000
C        3.334114000      3.200461000     -0.386206000
C        4.077257000      4.678990000      2.139520000
C        2.846819000      5.278720000      2.502644000
C        1.751824000      4.574204000      3.267895000
C        2.621977000      6.622455000      2.172069000
H        1.661431000      7.070761000      2.440407000
C        3.578710000      7.400850000      1.519458000
C        3.320465000      8.847895000      1.191346000
C        4.798997000      6.798498000      1.199947000
H        5.567714000      7.386159000      0.691483000
C        5.071270000      5.457867000      1.492438000
C        6.411930000      4.903134000      1.091479000
C       10.809145000     -2.513708000      1.407471000
C       11.631882000     -1.486984000      0.883429000
C       11.194228000     -0.047990000      0.819582000
C       12.901352000     -1.818047000      0.392663000
H       13.527787000     -1.019770000     -0.013464000
C       13.385459000     -3.127431000      0.401353000
C       14.739635000     -3.465235000     -0.164676000
C       12.566914000     -4.121305000      0.945961000
H       12.932010000     -5.151401000      0.985751000
C       11.291379000     -3.846380000      1.452323000
C       10.502989000     -5.008715000      2.004577000
C        8.032720000     -3.384770000      1.389433000
C        7.090747000     -4.096538000      2.163981000
C        6.835556000     -3.802488000      3.616853000
C        6.295650000     -5.068853000      1.546658000
H        5.577575000     -5.618913000      2.160822000
C        6.364085000     -5.335301000      0.178359000
C        5.500924000     -6.389972000     -0.462153000
C        7.230063000     -4.549687000     -0.586723000
H        7.255732000     -4.680566000     -1.672021000
C        8.048970000     -3.570155000     -0.019194000
C        8.873037000     -2.711222000     -0.944502000
H       10.290713000      0.082384000      0.207523000
H       11.991766000      0.575970000      0.395738000
H       10.929786000      0.358927000      1.805508000
H        8.838885000     -1.654602000     -0.634981000
H        8.475721000     -2.774873000     -1.965848000
H        9.930345000     -3.011058000     -0.969312000
H        6.326561000      4.073434000      0.375553000
H        6.967398000      4.486141000      1.942399000
H        7.026127000      5.688478000      0.631908000
H        3.111608000      4.260135000     -0.202108000
H        3.094079000      2.977215000     -1.433950000
H        4.418817000      3.066559000     -0.256177000
H        3.899970000      0.121989000      3.770594000
H        2.284742000     -0.509956000      4.132911000
H        2.727744000      1.106582000      4.694232000
H       -0.685932000     -0.971615000      0.624998000
H       -0.353415000     -0.205365000     -0.947712000
H       -1.367641000      0.622304000      0.245973000
H        2.247324000      9.080166000      1.216320000
H        3.707487000      9.106610000      0.195429000
H        3.821286000      9.510314000      1.915504000
H        1.695951000      3.502321000      3.050656000
H        0.776400000      5.019405000      3.030970000
H        1.901456000      4.693973000      4.353524000
H        4.850286000     -6.875636000      0.277348000
H        6.112543000     -7.171045000     -0.939847000
H        4.860234000     -5.956896000     -1.245335000
H        7.712030000     -3.980233000      4.254287000
H        6.022642000     -4.435401000      3.995047000
H        6.524503000     -2.754460000      3.738419000
H        9.945683000     -4.751062000      2.913319000
H       11.179925000     -5.840131000      2.242708000
H        9.758999000     -5.371430000      1.280593000
H       15.339510000     -2.561267000     -0.333992000
H       14.643095000     -3.987924000     -1.129565000
H       15.300661000     -4.130274000      0.508085000
78
tBu-PNNPCu2Cl2 naphthyridine bend
Cu       5.177638000      0.592792000      2.481777000
Cl       7.417637000      1.017473000      1.734481000
P        3.958320000      2.351209000      2.928295000
N        5.700594000      0.594826000      4.612225000
C        3.996350000      2.295952000      4.804350000
C        5.284800000      1.678894000      5.276847000
C        6.005659000      2.220404000      6.366377000
C        7.153484000      1.592271000      6.802877000
C        7.579588000      0.405763000      6.160339000
C        6.812258000     -0.062519000      5.045991000
H        3.829243000      3.279912000      5.260755000
H        5.640148000      3.125917000      6.850885000
H        7.733274000      1.992509000      7.636911000
P        8.529181000     -2.724435000      2.173833000
N        7.154904000     -1.185581000      4.360735000
C        8.475132000     -3.162381000      3.995387000
C        8.199942000     -1.908507000      4.776534000
C        9.018879000     -1.505675000      5.856812000
C        8.716804000     -0.345948000      6.539843000
H        7.625434000     -3.855033000      4.094599000
H        9.877956000     -2.115879000      6.135981000
H        9.337792000     -0.002178000      7.369284000
H        3.160050000      1.634565000      5.083788000
H        9.382039000     -3.673877000      4.341197000
Cu       6.919606000     -1.253711000      2.108862000
Cl       4.682544000     -1.460239000      1.553191000
C        5.162991000      3.788228000      2.618397000
C        5.512921000      3.789226000      1.111831000
C        6.453872000      3.716463000      3.445026000
C        4.517345000      5.162089000      2.936134000
C        2.136446000      2.709530000      2.513192000
C        1.443730000      1.339998000      2.693340000
C        2.028280000      3.121485000      1.034396000
C        1.441947000      3.747985000      3.409756000
C        8.095051000     -4.371752000      1.290797000
C        7.782172000     -4.026175000     -0.181413000
C        6.780427000     -4.879683000      1.922075000
C        9.150288000     -5.485285000      1.364501000
C       10.351210000     -2.220500000      1.862410000
C       10.522942000     -0.825159000      2.498313000
C       10.572683000     -2.088403000      0.344276000
C       11.407444000     -3.165900000      2.459138000
H        9.804015000     -1.458440000     -0.125802000
H       10.583941000     -3.064560000     -0.159309000
H       11.550719000     -1.613063000      0.164288000
H        9.779184000     -0.106185000      2.127501000
H       11.529581000     -0.448047000      2.252528000
H       10.446185000     -0.860644000      3.594093000
H        7.001503000     -3.254750000     -0.246853000
H        7.411278000     -4.930693000     -0.690873000
H        8.662050000     -3.671861000     -0.732128000
H        6.027709000     -4.080438000      2.000520000
H        6.932134000     -5.327553000      2.914916000
H        6.366014000     -5.668945000      1.274379000
H        1.911442000      0.562423000      2.074241000
H        0.385100000      1.432016000      2.400539000
H        1.465195000      0.998036000      3.738883000
H        2.546484000      2.409074000      0.376344000
H        2.439039000      4.124101000      0.852124000
H        0.965931000      3.138341000      0.741834000
H        6.005713000      2.857898000      0.807892000
H        6.205257000      4.622439000      0.907461000
H        4.622481000      3.939410000      0.486167000
H        3.665265000      5.381415000      2.277997000
H        5.261498000      5.960888000      2.781040000
H        4.176282000      5.236416000      3.980278000
H        1.470099000      3.461254000      4.470728000
H        0.379863000      3.819233000      3.121346000
H        1.877936000      4.749337000      3.313369000
H        6.969470000      2.754093000      3.366402000
H        6.278921000      3.969293000      4.498812000
H        7.136178000      4.482561000      3.040327000
H       10.057051000     -5.243172000      0.793534000
H        8.732412000     -6.409727000      0.931648000
H        9.444002000     -5.713259000      2.399665000
H       11.318158000     -3.252758000      3.551783000
H       12.409605000     -2.753711000      2.254101000
H       11.371230000     -4.174823000      2.032090000
78
tBu-PNNPCu2Cl2 C2 twist
Cu       5.159443000      0.579158000      2.737798000
Cl       6.833099000      1.237511000      1.208543000
P        3.742646000      1.987278000      3.611997000
N        5.723028000      0.221889000      4.833894000
C        3.554069000      1.249632000      5.306274000
C        4.793349000      0.503808000      5.748963000
C        4.921238000      0.094949000      7.100340000
C        6.025285000     -0.627725000      7.493981000
C        7.014860000     -0.955172000      6.536228000
C        6.818718000     -0.505738000      5.192305000
H        3.253912000      1.981980000      6.071466000
H        4.138999000      0.360026000      7.812572000
H        6.144582000     -0.958746000      8.527650000
P        8.785147000     -2.231608000      1.810094000
N        7.706762000     -0.786422000      4.201732000
C        9.742783000     -1.793165000      3.355755000
C        8.802373000     -1.495834000      4.492201000
C        9.070816000     -1.971091000      5.798688000
C        8.180604000     -1.705943000      6.817197000
H       10.485127000     -2.550770000      3.644072000
H        9.978208000     -2.547664000      5.981064000
H        8.354650000     -2.074356000      7.830183000
H        2.732208000      0.516096000      5.231264000
H       10.286066000     -0.872128000      3.090177000
Cu       7.062683000     -0.928620000      2.004048000
Cl       4.844847000     -1.702396000      2.208288000
C        4.948038000      3.417099000      3.847614000
C        5.181477000      4.075353000      2.466212000
C        6.329778000      3.026823000      4.404413000
C        4.376573000      4.506238000      4.793452000
C        1.942305000      2.473596000      3.198652000
C        1.282214000      1.128233000      2.819049000
H        6.846782000      2.294952000      3.773639000
H        6.287236000      2.658879000      5.437340000
H        6.933943000      3.949296000      4.412193000
H        5.576277000      3.356230000      1.737419000
H        5.924864000      4.880291000      2.582753000
H        1.794844000      0.648455000      1.974794000
H        0.233938000      1.314576000      2.534126000
H        1.272425000      0.412261000      3.653363000
C        1.899359000      3.389216000      1.963098000
C        1.151772000      3.116769000      4.350518000
H        3.470071000      4.974502000      4.385080000
H        5.120131000      5.308504000      4.932271000
H        4.137829000      4.109967000      5.792589000
H        1.086394000      2.459693000      5.228915000
H        0.119021000      3.309845000      4.014994000
H        1.578285000      4.076071000      4.668709000
H        2.531134000      3.006919000      1.148782000
H        2.213710000      4.415070000      2.197046000
H        0.862700000      3.438315000      1.591705000
C       10.086118000     -1.851854000      0.453319000
C        8.432451000     -4.105752000      1.945039000
C        7.698139000     -4.310385000      3.286694000
C        9.659843000     -5.026854000      1.893806000
C        7.442010000     -4.473698000      0.820431000
C       10.139331000     -0.313002000      0.347590000
C        9.584550000     -2.398069000     -0.895848000
C       11.503584000     -2.379220000      0.734260000
H        9.156779000      0.117488000      0.113574000
H       10.844459000     -0.038497000     -0.454449000
H       10.498155000      0.166184000      1.270428000
H       11.917909000     -1.982090000      1.672012000
H       12.175160000     -2.052769000     -0.077394000
H       11.550495000     -3.473900000      0.774978000
H        8.354754000     -4.155622000      4.154471000
H        7.335334000     -5.350250000      3.332539000
H        6.824556000     -3.647587000      3.374702000
H        6.561554000     -3.814958000      0.836125000
H        7.095866000     -5.508895000      0.975775000
H        7.898419000     -4.424490000     -0.175999000
H       10.422560000     -4.756259000      2.639069000
H       10.133940000     -5.031810000      0.903571000
H        9.345420000     -6.061917000      2.108914000
H        8.550710000     -2.083598000     -1.099457000
H        9.634749000     -3.494271000     -0.947060000
H       10.220879000     -2.002351000     -1.704119000
H        4.270012000      4.529876000      2.060784000
78
tBu-PNNPCu2Cl2 CS twist
Cu       4.769847000      0.265240000      3.138216000
Cl       6.748187000      0.682739000      1.856504000
P        3.993118000      2.174177000      3.805316000
N        5.708682000      0.147170000      5.086740000
C        4.175894000      1.956174000      5.645525000
C        5.360765000      1.082947000      5.974413000
C        6.054755000      1.271353000      7.193701000
C        7.128609000      0.466072000      7.491339000
C        7.520345000     -0.532221000      6.568687000
C        6.774061000     -0.662493000      5.356165000
H        4.200263000      2.891269000      6.213501000
H        5.733249000      2.059366000      7.873742000
H        7.689728000      0.591817000      8.419043000
P        8.020716000     -2.788145000      1.878064000
N        7.105587000     -1.591743000      4.413815000
C        8.483935000     -3.413575000      3.569598000
C        8.151690000     -2.394847000      4.630130000
C        8.937573000     -2.321145000      5.804899000
C        8.622525000     -1.395318000      6.771244000
H        7.819679000     -4.287244000      3.689899000
H        9.787423000     -2.992451000      5.922313000
H        9.214018000     -1.307727000      7.684304000
H        3.248928000      1.420216000      5.915090000
H        9.517530000     -3.761567000      3.657883000
Cu       6.286550000     -1.599320000      2.399356000
Cl       4.007216000     -1.785246000      2.468213000
C        9.514171000     -1.736852000      1.447083000
C        9.220944000     -0.963198000      0.141267000
C       10.805260000     -2.558568000      1.233512000
C        9.790007000     -0.721030000      2.572133000
C        7.908002000     -4.411783000      0.871681000
C        7.864652000     -4.072223000     -0.628687000
C        6.540656000     -5.009318000      1.268508000
C        9.003764000     -5.457865000      1.142381000
C        2.100653000      2.489722000      3.666983000
C        1.788658000      3.054897000      2.270168000
C        1.489026000      3.401570000      4.745988000
C        1.449500000      1.095563000      3.775302000
C        4.972195000      3.780234000      3.442327000
C        6.381063000      3.578679000      4.037210000
C        4.362451000      5.061124000      4.032707000
C        5.117138000      3.925659000      1.913201000
H        5.717819000     -4.307971000      1.074992000
H        6.497707000     -5.288279000      2.331900000
H        6.366190000     -5.927148000      0.683358000
H       10.005066000     -5.108210000      0.863747000
H        8.793296000     -6.362110000      0.546634000
H        9.029787000     -5.768069000      2.197025000
H       10.743202000     -3.201148000      0.344733000
H       11.058039000     -3.189505000      2.099196000
H       11.650994000     -1.868841000      1.076604000
H        7.129995000     -3.283002000     -0.844977000
H        7.569223000     -4.970720000     -1.194420000
H        8.843035000     -3.749876000     -1.010099000
H        8.913847000     -0.096532000      2.785088000
H       10.600172000     -0.055778000      2.230764000
H       10.137106000     -1.204321000      3.496679000
H        9.132044000     -1.635507000     -0.722012000
H       10.057333000     -0.273999000     -0.060853000
H        8.303245000     -0.368607000      0.226544000
H        4.194750000      4.990240000      5.118022000
H        3.412138000      5.328422000      3.551609000
H        5.060540000      5.898730000      3.865057000
H        5.564765000      3.024778000      1.471312000
H        5.782933000      4.778308000      1.698621000
H        4.158486000      4.122779000      1.416986000
H        1.878302000      4.425793000      4.710900000
H        1.649910000      3.009297000      5.760745000
H        0.398006000      3.457749000      4.594205000
H        1.835087000      0.402453000      3.015095000
H        0.359968000      1.197867000      3.639341000
H        1.610114000      0.630146000      4.759592000
H        2.124513000      4.095142000      2.159463000
H        0.698532000      3.040953000      2.107340000
H        2.252783000      2.452758000      1.475386000
H        6.369810000      3.533968000      5.136283000
H        7.007372000      4.440725000      3.753804000
H        6.858172000      2.671286000      3.641506000

######################################################
##########------PONNOPCu2Cl2 complexes------##########
######################################################

74
tBu-PONNOPCu2Cl2
Cu      12.088996000      3.387459000      7.213665000
Cu      12.017808000      3.514691000      4.626128000
Cl      13.119720000      1.810090000      5.784158000
Cl      12.429029000      5.372544000      6.033904000
P       11.814124000      3.031757000      9.326452000
P       11.587602000      3.694260000      2.515799000
O       10.101229000      2.748369000      9.405111000
O        9.879658000      3.369589000      2.495033000
N        9.978475000      2.956157000      7.101936000
N        9.906583000      3.155015000      4.801086000
C        9.377778000      2.737414000      8.266339000
C        7.986156000      2.488679000      8.391065000
H        7.564109000      2.319009000      9.379985000
C        7.222475000      2.472305000      7.247177000
H        6.148169000      2.285691000      7.299675000
C        7.830331000      2.696728000      5.986706000
C        9.237852000      2.936185000      5.963414000
C        7.142213000      2.699376000      4.747868000
H        6.065312000      2.521203000      4.731357000
C        7.831491000      2.927054000      3.579493000
H        7.345513000      2.939567000      2.605555000
C        9.230413000      3.152636000      3.657346000
C       12.430686000      1.384035000      9.976397000
C       13.949144000      1.382309000      9.713031000
C       11.776105000      0.326977000      9.064421000
H       12.235857000     -0.651532000      9.274244000
H       11.939643000      0.556363000      8.000602000
H       10.697535000      0.241482000      9.253229000
C       12.129188000      1.071181000     11.443782000
H       11.057558000      1.156056000     11.670442000
H       12.685638000      1.729110000     12.124155000
H       12.439136000      0.036277000     11.662443000
C       11.871195000      4.419943000     10.585682000
C       11.069994000      4.188626000     11.873346000
C       13.352339000      4.690169000     10.893968000
H       13.943523000      4.796807000      9.972077000
H       13.794861000      3.890293000     11.503942000
H       13.439136000      5.630613000     11.460321000
C       11.277782000      5.624864000      9.826797000
H       11.372480000      6.524249000     10.455819000
H       10.209503000      5.474924000      9.614238000
H       11.791186000      5.805597000      8.871331000
C       12.091464000      2.354334000      1.303832000
C       11.217854000      2.220173000      0.051056000
C       11.992845000      1.056491000      2.132101000
H       12.363209000      0.216099000      1.523782000
H       10.951722000      0.837406000      2.409179000
H       12.585609000      1.111037000      3.056222000
C       13.561145000      2.608185000      0.933325000
H       14.181637000      2.755847000      1.829707000
H       13.674036000      3.485375000      0.281139000
H       13.955217000      1.733705000      0.392168000
C       11.568727000      5.421247000      1.785165000
C       13.006201000      5.955721000      1.933287000
C       11.080898000      5.541509000      0.339801000
H       10.092724000      5.081340000      0.202790000
H       11.782733000      5.082767000     -0.368969000
H       10.995667000      6.607669000      0.073546000
C       10.652040000      6.232581000      2.723037000
H       10.721112000      7.296504000      2.446104000
H       10.963093000      6.134128000      3.774238000
H        9.601461000      5.926055000      2.629472000
H       10.039556000      3.881162000     11.652125000
H       11.024209000      5.131747000     12.441489000
H       11.526695000      3.433078000     12.522414000
H       14.163816000      1.567026000      8.650842000
H       14.356228000      0.394764000      9.981289000
H       14.477850000      2.135964000     10.312216000
H       11.504802000      1.302576000     -0.487827000
H       11.340693000      3.060365000     -0.641049000
H       10.154933000      2.136505000      0.312361000
H       13.719633000      5.422285000      1.290994000
H       13.347527000      5.880357000      2.975630000
H       13.023132000      7.017935000      1.642695000
62
iPr-PONNOPCu2Cl2
Cu      11.992345000      3.083467000      7.305743000
Cu      11.870605000      3.532920000      4.744777000
Cl      12.973360000      1.692629000      5.689114000
Cl      12.262409000      5.205243000      6.344228000
P       11.725559000      2.655575000      9.397573000
P       11.421356000      3.820035000      2.659556000
O       10.026341000      2.291757000      9.460650000
O        9.716476000      3.479387000      2.628198000
N        9.876043000      2.675161000      7.182207000
N        9.772924000      3.072396000      4.907349000
C        9.293550000      2.343237000      8.328486000
C        7.912976000      2.033227000      8.441132000
H        7.506505000      1.769423000      9.415732000
C        7.141152000      2.080432000      7.303696000
H        6.075142000      1.848999000      7.346285000
C        7.728575000      2.431925000      6.062776000
C        9.125846000      2.726449000      6.050850000
C        7.028887000      2.512353000      4.833088000
H        5.959834000      2.292634000      4.808529000
C        7.697004000      2.864368000      3.683632000
H        7.201845000      2.937990000      2.717091000
C        9.086722000      3.138927000      3.772015000
C       12.345956000      1.112622000     10.208206000
H       13.431554000      1.301892000     10.292990000
C       12.138933000     -0.047362000      9.222459000
H       12.635168000     -0.954949000      9.596380000
H       12.541301000      0.190982000      8.227209000
H       11.067996000     -0.272637000      9.110634000
C       11.765055000      0.817429000     11.592868000
H       10.672384000      0.710455000     11.541960000
H       11.998866000      1.605940000     12.320890000
H       12.177216000     -0.126178000     11.981932000
C       11.758453000      3.985414000     10.675918000
H       11.268112000      3.616691000     11.591244000
C       13.228077000      4.323707000     10.963707000
H       13.745163000      4.625561000     10.040368000
H       13.774266000      3.475820000     11.400848000
H       13.287611000      5.162397000     11.672844000
C       10.993327000      5.197950000     10.129445000
H       11.060443000      6.036015000     10.839442000
H        9.930131000      4.967050000      9.978084000
H       11.410552000      5.522830000      9.164026000
C       11.951709000      2.619669000      1.363103000
H       11.340505000      2.777801000      0.459661000
C       11.735329000      1.198697000      1.898283000
H       12.100040000      0.461867000      1.166720000
H       10.671743000      0.995332000      2.082782000
H       12.278430000      1.050141000      2.843783000
C       13.430949000      2.890159000      1.054403000
H       14.040356000      2.789460000      1.965207000
H       13.594320000      3.895514000      0.640740000
H       13.800069000      2.159684000      0.319443000
C       11.363837000      5.484376000      1.854229000
H       12.433598000      5.745989000      1.760629000
C       10.701913000      5.525149000      0.474811000
H        9.660164000      5.179136000      0.531859000
H       11.230166000      4.901743000     -0.259650000
H       10.692922000      6.556608000      0.090750000
C       10.717604000      6.460594000      2.848502000
H       10.806292000      7.492508000      2.478313000
H       11.188615000      6.399291000      3.840259000
H        9.647087000      6.237360000      2.967159000
66
Ph-PONNOPCu2Cl2
Cu       5.737519000      1.099871000      2.074498000
Cl       7.837191000      1.210632000      0.994443000
P        4.503330000      2.825438000      2.435661000
N        6.230482000      1.272445000      4.147184000
O        4.822375000      3.111044000      4.126893000
C        5.636801000      2.269888000      4.794518000
C        5.814121000      2.510899000      6.182086000
C        6.634084000      1.664182000      6.890238000
C        7.283317000      0.590093000      6.231916000
C        7.053421000      0.435781000      4.831798000
C        2.691975000      2.802216000      2.518700000
H        5.297534000      3.349911000      6.644211000
H        6.791470000      1.811467000      7.960366000
P        8.793586000     -2.496359000      2.318067000
N        7.646335000     -0.555363000      4.116301000
O        9.041305000     -2.402729000      4.041650000
C        8.448903000     -1.412474000      4.738653000
C        8.726799000     -1.348120000      6.129071000
C        8.143565000     -0.342499000      6.863477000
C       10.533904000     -2.522253000      1.809080000
H        9.391271000     -2.087850000      6.571367000
H        8.336661000     -0.254452000      7.934298000
C        4.952719000      4.466050000      1.803481000
C        8.224497000     -4.216931000      2.224854000
Cu       7.449480000     -0.844394000      2.006987000
Cl       5.120665000     -1.109020000      1.696454000
C       13.166347000     -2.475632000      0.865782000
C        9.058850000     -5.318147000      1.980295000
C        8.514267000     -6.601259000      1.907043000
C        7.140113000     -6.792003000      2.079293000
C        6.837986000     -4.408801000      2.371178000
C        1.940979000      3.591518000      3.405702000
C        0.548922000      3.508577000      3.401803000
C       -0.100308000      2.644503000      2.512860000
C        0.643956000      1.850215000      1.637206000
C        2.038606000      1.919474000      1.645332000
C        6.309403000      4.638747000      1.471030000
C        4.044795000      5.515358000      1.596033000
C        4.494360000      6.733609000      1.083916000
C        5.847192000      6.911366000      0.779941000
C        6.752763000      5.862954000      0.973206000
C       12.146932000     -1.885317000      0.114800000
C       10.833674000     -1.897653000      0.588678000
C       12.874809000     -3.077731000      2.094904000
C       11.562734000     -3.105290000      2.567070000
H       11.333693000     -3.565739000      3.528654000
H       14.194164000     -2.456116000      0.500210000
H       13.674402000     -3.526087000      2.686831000
H       12.376020000     -1.398555000     -0.833998000
H       10.035191000     -1.403957000      0.030344000
C        6.303719000     -5.694988000      2.310323000
H        5.228449000     -5.838755000      2.424738000
H        6.718379000     -7.796561000      2.019139000
H       -1.189616000      2.582489000      2.512855000
H       -0.033653000      4.118366000      4.094267000
H        2.450534000      4.257170000      4.103039000
H        2.632187000      1.275008000      0.993037000
H        0.139836000      1.162556000      0.957008000
H        6.194162000      7.864626000      0.378019000
H        7.805280000      5.992346000      0.717465000
H        3.785378000      7.546550000      0.919135000
H        2.987835000      5.376113000      1.824099000
H        7.001971000      3.799608000      1.583018000
H        6.185671000     -3.541411000      2.507102000
H        9.164936000     -7.455242000      1.712125000
H       10.129447000     -5.170361000      1.836179000


######################################################
------PNNPCu2Mes/OtBu complexes dimerization------####
######################################################

90
tBu-PNNPCu2OtBu cation
Cu       5.103618000     10.115546000      3.145574000
Cu       5.760511000      9.017582000      5.648154000
P        3.943511000     11.080412000      1.580182000
P        5.537017000      8.363151000      7.705497000
O        6.651283000      9.863460000      4.206962000
N        3.617750000      8.477224000      3.073232000
N        4.177219000      7.544442000      5.141995000
C        3.067140000      9.569906000      0.942911000
H        2.141668000      9.795988000      0.394514000
C        2.795274000      8.549291000      2.015610000
C        1.677468000      7.694828000      1.856822000
H        1.050230000      7.801843000      0.972221000
C        1.402350000      6.750963000      2.814665000
H        0.545388000      6.081301000      2.723100000
C        2.239247000      6.663321000      3.949601000
C        3.354625000      7.556141000      4.049727000
C        2.003923000      5.753895000      5.004860000
H        1.158487000      5.066388000      4.945183000
C        2.836689000      5.770241000      6.095869000
H        2.681306000      5.093105000      6.935356000
C        3.914666000      6.686751000      6.139868000
C        4.794603000      6.692719000      7.361563000
H        5.657164000      6.031538000      7.175595000
H        4.252847000      6.267362000      8.218032000
C        4.828421000     11.699640000      0.031583000
C        5.399611000     13.098653000      0.311270000
H        6.096926000     13.372066000     -0.494658000
H        5.954577000     13.134590000      1.259588000
H        4.612531000     13.863482000      0.339324000
C        3.951780000     11.732020000     -1.229994000
H        3.115804000     12.434650000     -1.144251000
H        3.545984000     10.742870000     -1.482908000
H        4.567669000     12.056075000     -2.083159000
C        5.993896000     10.715585000     -0.185342000
H        5.647285000      9.698243000     -0.417961000
H        6.646358000     10.656720000      0.695119000
H        6.598318000     11.055542000     -1.040347000
C        2.574940000     12.223882000      2.186999000
C        3.234096000     13.373357000      2.969945000
H        3.836242000     14.027311000      2.329009000
H        3.881864000     12.985873000      3.769001000
H        2.449893000     13.989993000      3.435125000
C        1.665118000     12.777378000      1.086165000
H        0.835418000     13.336474000      1.546473000
H        1.220993000     11.981917000      0.471141000
H        2.198998000     13.470538000      0.424595000
C        1.742191000     11.390519000      3.179777000
H        1.012382000     12.051755000      3.671247000
H        2.376501000     10.943676000      3.959724000
H        1.179340000     10.586158000      2.686282000
C        7.079386000      7.911561000      8.694910000
C        7.671619000      9.194026000      9.298907000
H        8.664067000      8.970560000      9.718409000
H        7.051080000      9.587915000     10.114400000
H        7.797134000      9.982527000      8.543197000
C        8.069177000      7.337537000      7.662787000
H        8.275109000      8.050757000      6.855129000
H        7.704316000      6.405344000      7.208116000
H        9.018834000      7.102364000      8.167204000
C        6.842749000      6.864346000      9.794117000
H        7.803350000      6.640881000     10.283829000
H        6.462379000      5.917818000      9.386132000
H        6.150928000      7.209403000     10.569898000
C        4.239245000      9.293008000      8.710052000
C        4.628738000     10.782096000      8.693844000
H        3.852831000     11.366249000      9.211996000
H        4.707589000     11.154333000      7.662533000
H        5.583666000     10.974267000      9.197716000
C        2.911436000      9.138015000      7.945713000
H        2.159513000      9.799377000      8.402375000
H        2.519638000      8.112599000      7.991798000
H        3.015731000      9.425308000      6.889350000
C        4.062601000      8.797122000     10.148342000
H        4.942609000      9.011218000     10.767384000
H        3.855892000      7.718694000     10.194815000
H        3.206286000      9.314616000     10.608431000
C        7.592168000     10.944769000      4.433120000
C        8.753629000     10.384900000      5.254851000
H        8.383248000     10.048325000      6.233982000
H        9.528454000     11.145775000      5.424181000
H        9.209247000      9.528228000      4.739464000
C        8.084640000     11.430395000      3.069619000
H        8.492742000     10.590478000      2.490826000
H        8.865872000     12.196052000      3.174575000
H        7.247991000     11.869424000      2.507780000
C        6.897402000     12.078822000      5.190123000
H        6.033100000     12.437454000      4.610664000
H        7.575852000     12.926014000      5.366916000
H        6.536168000     11.709360000      6.162144000
H        3.761644000      9.125858000      0.210730000
89
tBu-PNNP*Cu2OtBu
Cu       4.996393000     10.178372000      3.271033000
Cu       5.725464000      9.019807000      5.673738000
P        3.934342000     11.182722000      1.632641000
P        5.616551000      8.294412000      7.717886000
O        6.605646000     10.031433000      4.320841000
N        3.588533000      8.644814000      3.233570000
N        4.299553000      7.545663000      5.165920000
C        2.752425000      9.887854000      1.325959000
H        2.023267000      9.933945000      0.515268000
C        2.713398000      8.778407000      2.157038000
C        1.735091000      7.739988000      1.910128000
H        1.089296000      7.849721000      1.037731000
C        1.616921000      6.676018000      2.741816000
H        0.870935000      5.897395000      2.566359000
C        2.468637000      6.573390000      3.889074000
C        3.463404000      7.601243000      4.074891000
C        2.354798000      5.557171000      4.833814000
H        1.596305000      4.782738000      4.696781000
C        3.185096000      5.551837000      5.953416000
H        3.099900000      4.783236000      6.721020000
C        4.138440000      6.563131000      6.081886000
C        5.026528000      6.580852000      7.306423000
H        5.940460000      6.000198000      7.101196000
H        4.518958000      6.082136000      8.145652000
C        4.829548000     11.384620000     -0.027892000
C        5.648378000     12.680317000     -0.065182000
H        6.322895000     12.662313000     -0.936917000
H        6.268279000     12.796359000      0.834701000
H        5.008242000     13.567623000     -0.163562000
C        3.894006000     11.319243000     -1.243550000
H        3.164169000     12.138654000     -1.256675000
H        3.346448000     10.367622000     -1.271224000
H        4.491848000     11.387221000     -2.167843000
C        5.784651000     10.177436000     -0.073714000
H        5.228410000      9.232090000      0.005741000
H        6.514522000     10.212698000      0.747416000
H        6.333312000     10.176664000     -1.029951000
C        2.910900000     12.713328000      2.084212000
C        3.837926000     13.842900000      2.556024000
H        4.436133000     14.263110000      1.738677000
H        4.528671000     13.488932000      3.334655000
H        3.232958000     14.659939000      2.982375000
C        1.996410000     13.205316000      0.958513000
H        1.337662000     14.008481000      1.329879000
H        1.355930000     12.396267000      0.579714000
H        2.574079000     13.614820000      0.118543000
C        2.060509000     12.249701000      3.280581000
H        1.504334000     13.108055000      3.691099000
H        2.696008000     11.835098000      4.078620000
H        1.344800000     11.471028000      2.985211000
C        7.185995000      7.938235000      8.714784000
C        7.672623000      9.244874000      9.357004000
H        8.679833000      9.093110000      9.776280000
H        7.018684000      9.569606000     10.177889000
H        7.733616000     10.057792000      8.619018000
C        8.225932000      7.481118000      7.673071000
H        8.333846000      8.207499000      6.857164000
H        7.964434000      6.510685000      7.227990000
H        9.203879000      7.363225000      8.166748000
C        7.043468000      6.840994000      9.779549000
H        8.025772000      6.659079000     10.245377000
H        6.709317000      5.889997000      9.342524000
H        6.345338000      7.116036000     10.577392000
C        4.237311000      9.045747000      8.771472000
C        4.490301000     10.560605000      8.864155000
H        3.652133000     11.038361000      9.396527000
H        4.558326000     11.006894000      7.861993000
H        5.412914000     10.803340000      9.405971000
C        2.932792000      8.829901000      7.980970000
H        2.123262000      9.391392000      8.473280000
H        2.636263000      7.772941000      7.948117000
H        3.020560000      9.189318000      6.946379000
C        4.083771000      8.441468000     10.170674000
H        4.936525000      8.679763000     10.819215000
H        3.964718000      7.349175000     10.135784000
H        3.181855000      8.856380000     10.649425000
C        7.430069000     11.172336000      4.604300000
C        8.654443000     10.692729000      5.388673000
H        8.328519000     10.264638000      6.347528000
H        9.353449000     11.516665000      5.596403000
H        9.184211000      9.913551000      4.822540000
C        7.856452000     11.789889000      3.269306000
H        8.406803000     11.052403000      2.668113000
H        8.493375000     12.674511000      3.416678000
H        6.957709000     12.086851000      2.710095000
C        6.637726000     12.190629000      5.433485000
H        5.736731000     12.493678000      4.879050000
H        7.230671000     13.089148000      5.663723000
H        6.318894000     11.725355000      6.379169000
88
tBu-PNNP**Cu2OtBu anion
Cu       6.017134000     13.023141000      4.261022000
Cu       5.709871000     10.258188000      4.022173000
P        5.976248000     15.224832000      4.280423000
P        5.163285000      8.158909000      3.640571000
N        4.030640000     12.982453000      4.777288000
N        3.746922000     10.678160000      4.502039000
C        4.345006000     15.388148000      4.920364000
H        3.883961000     16.354930000      5.135913000
C        3.536285000     14.247025000      5.065239000
C        2.176586000     14.392460000      5.506269000
H        1.817956000     15.391923000      5.756932000
C        1.359193000     13.296577000      5.581388000
H        0.315882000     13.395708000      5.898588000
C        1.841211000     12.014123000      5.233453000
C        3.220870000     11.889415000      4.837109000
C        1.040028000     10.849294000      5.238455000
H       -0.008919000     10.934903000      5.540796000
C        1.563823000      9.643161000      4.858540000
H        0.956934000      8.736642000      4.840243000
C        2.944142000      9.546145000      4.469147000
C        3.459751000      8.305887000      4.056070000
H        2.772683000      7.455991000      4.061338000
C        5.993547000     16.118959000      2.594567000
C        4.860447000     15.432726000      1.811859000
H        4.828930000     15.830718000      0.782869000
H        3.888198000     15.597166000      2.294668000
H        5.019954000     14.344652000      1.760621000
C        7.312538000     15.856744000      1.854201000
H        7.229440000     16.200646000      0.808266000
H        7.542639000     14.781884000      1.840811000
H        8.164655000     16.378484000      2.307526000
C        5.713063000     17.621530000      2.683913000
H        6.545748000     18.164200000      3.153947000
H        4.797706000     17.819812000      3.260971000
H        5.571660000     18.044724000      1.673078000
C        7.083012000     16.145223000      5.531092000
C        7.231679000     15.135592000      6.683543000
H        7.834446000     15.578820000      7.495765000
H        7.721541000     14.212974000      6.341571000
H        6.246293000     14.861562000      7.087527000
C        8.467990000     16.467033000      4.960703000
H        8.421897000     17.269638000      4.211360000
H        8.932357000     15.585245000      4.497345000
H        9.133756000     16.810203000      5.771691000
C        6.436516000     17.422874000      6.083301000
H        7.062332000     17.836215000      6.894244000
H        5.442942000     17.201873000      6.496901000
H        6.325398000     18.201634000      5.316575000
C        5.185956000      7.498307000      1.852772000
C        4.819596000      8.738695000      1.018412000
H        5.560979000      9.539938000      1.152320000
H        3.840082000      9.135161000      1.321249000
H        4.778026000      8.470566000     -0.051676000
C        4.137192000      6.411395000      1.586610000
H        4.102644000      6.180359000      0.506911000
H        3.140344000      6.760179000      1.891552000
H        4.354710000      5.477307000      2.120799000
C        6.579848000      7.011465000      1.445404000
H        6.621550000      6.858989000      0.352793000
H        6.831244000      6.053787000      1.922305000
H        7.353302000      7.746369000      1.714076000
C        5.871001000      6.860397000      4.848984000
C        5.544051000      7.441363000      6.235900000
H        5.963846000      6.785272000      7.017959000
H        4.459762000      7.532228000      6.382726000
H        5.980050000      8.445355000      6.353324000
C        7.397059000      6.751917000      4.730458000
H        7.789081000      6.125227000      5.550884000
H        7.866338000      7.741799000      4.806390000
H        7.717482000      6.295809000      3.785310000
C        5.225842000      5.477750000      4.711888000
H        5.529445000      4.980200000      3.779727000
H        4.128539000      5.547659000      4.728114000
H        5.535254000      4.828139000      5.550365000
O        7.193434000     11.482502000      4.247876000
C        8.386164000     11.447373000      3.472157000
C        8.040678000     11.618794000      1.984511000
H        8.936442000     11.645782000      1.342674000
H        7.395235000     10.787592000      1.661961000
H        7.476640000     12.554735000      1.851843000
C        9.294563000     12.593319000      3.937435000
H       10.227010000     12.644286000      3.353848000
H        8.747533000     13.541495000      3.829513000
H        9.546023000     12.463752000      5.000371000
C        9.074128000     10.095327000      3.694855000
H       10.002325000     10.005419000      3.109132000
H        9.313147000      9.968241000      4.760985000
H        8.383792000      9.291748000      3.399968000
96
tBu-PNNPCu2Mes cation
Cu       5.992186000     12.712685000      4.130129000
Cu       5.601684000     10.382447000      3.821036000
P        6.070745000     14.931027000      4.183558000
P        5.020182000      8.268176000      3.452198000
N        4.065546000     12.886861000      4.982897000
N        3.572195000     10.696281000      4.388116000
C        4.755231000     15.166730000      5.493751000
C        3.697318000     14.095359000      5.431601000
C        2.369878000     14.364608000      5.841624000
C        1.422482000     13.365906000      5.789471000
C        1.789993000     12.085028000      5.310684000
C        3.141126000     11.887908000      4.900477000
C        0.896891000     10.992960000      5.188311000
C        1.353498000      9.804215000      4.668151000
C        2.706097000      9.684283000      4.259259000
C        3.170400000      8.396787000      3.617410000
C        5.419165000     15.863947000      2.682051000
C        4.002794000     15.309007000      2.435831000
C        6.292990000     15.481529000      1.473915000
C        5.361253000     17.386362000      2.841998000
C        7.600734000     15.697080000      4.968381000
C        8.037174000     14.693991000      6.054464000
C        8.708030000     15.759819000      3.903896000
C        7.375258000     17.078876000      5.597143000
C        5.251555000      7.505720000      1.748966000
C        4.914037000      8.646313000      0.768568000
C        4.361998000      6.290903000      1.451145000
C        6.734795000      7.137709000      1.585150000
C        5.540155000      7.159696000      4.882152000
C        4.906455000      7.793530000      6.136099000
C        7.071573000      7.258102000      5.011235000
C        5.100351000      5.698609000      4.756037000
H        2.113422000     15.362220000      6.197626000
H        0.391639000     13.551615000      6.095245000
H       -0.143323000     11.109303000      5.497361000
H        0.687181000      8.949001000      4.556018000
H        3.623140000     15.711463000      1.484427000
H        3.291898000     15.599519000      3.221503000
H        4.008198000     14.211668000      2.358335000
H        6.362904000     17.832822000      2.885085000
H        4.808394000     17.692488000      3.741250000
H        4.844739000     17.823680000      1.973152000
H        8.958144000     15.065149000      6.529264000
H        8.247518000     13.704760000      5.624895000
H        7.287601000     14.576316000      6.851564000
H        8.503475000     16.520620000      3.139933000
H        8.844683000     14.787865000      3.407975000
H        9.659054000     16.026428000      4.389094000
H        8.306033000     17.408467000      6.084345000
H        6.594608000     17.062200000      6.370295000
H        7.106615000     17.837462000      4.853374000
H        5.560410000      9.519231000      0.934504000
H        3.867515000      8.974892000      0.849864000
H        5.067167000      8.294327000     -0.263114000
H        4.527737000      5.970650000      0.410657000
H        3.292053000      6.521602000      1.550386000
H        4.589307000      5.437487000      2.099537000
H        6.934579000      6.905673000      0.528098000
H        7.004494000      6.250188000      2.172437000
H        7.394399000      7.965729000      1.882302000
H        5.296303000      7.281733000      7.028941000
H        3.812329000      7.691892000      6.151937000
H        5.158721000      8.860647000      6.224418000
H        7.388347000      6.751422000      5.935729000
H        7.404320000      8.304745000      5.056953000
H        7.589974000      6.776001000      4.174091000
H        5.622707000      5.187970000      3.937131000
H        4.017389000      5.598559000      4.593315000
H        5.343247000      5.160487000      5.685776000
H        5.848514000     15.905268000      0.560381000
H        6.349612000     14.390981000      1.353668000
H        7.315589000     15.866208000      1.556967000
C        8.019702000     11.036727000      5.260151000
C        7.406682000     11.274127000      3.997184000
C        8.253578000     11.337877000      2.853605000
C       10.234419000     10.940366000      4.229247000
C        9.407642000     10.872217000      5.353919000
H        9.859556000     10.697299000      6.334652000
C        7.199685000     10.971090000      6.528382000
C        9.632859000     11.179550000      2.982874000
C        7.658323000     11.566121000      1.487980000
C       11.724407000     10.757966000      4.341471000
H       10.266563000     11.245674000      2.093259000
H        6.645990000     11.990465000      1.576910000
H        7.570316000     10.621217000      0.926902000
H        8.271047000     12.245498000      0.878058000
H        6.134954000     11.151863000      6.315744000
H        7.527482000     11.723044000      7.262655000
H        7.287617000      9.988762000      7.018426000
H       12.049538000     10.746057000      5.389786000
H       12.266180000     11.562638000      3.822942000
H       12.042453000      9.809624000      3.880619000
H        2.734431000      7.535277000      4.144194000
H        2.744310000      8.366999000      2.600770000
H        4.296157000     16.165052000      5.490567000
H        5.292081000     15.070354000      6.451923000
95
tBu-PNNP*Cu2Mes 
Cu       5.792608000     12.775994000      4.031873000
Cu       5.439314000     10.467961000      3.706968000
P        5.937860000     14.994705000      4.294270000
P        5.032485000      8.295054000      3.493212000
N        3.856878000     12.924992000      4.696516000
N        3.462080000     10.675018000      4.294061000
C        4.336739000     15.261595000      5.037871000
C        3.478174000     14.179316000      5.163016000
C        2.172881000     14.318966000      5.777404000
C        1.335594000     13.256307000      5.904706000
C        1.730413000     11.965926000      5.414884000
C        3.026057000     11.874944000      4.799844000
C        0.954422000     10.811050000      5.508205000
C        1.424906000      9.602045000      4.987892000
C        2.678589000      9.579588000      4.371458000
C        3.182263000      8.313193000      3.705359000
C        5.918022000     16.014227000      2.700224000
C        4.965675000     15.224495000      1.781978000
C        7.315707000     16.046993000      2.069853000
C        5.368759000     17.434403000      2.881389000
C        7.228941000     15.604047000      5.532137000
C        6.826910000     14.954992000      6.867930000
C        8.597400000     15.041747000      5.109633000
C        7.296181000     17.124860000      5.703359000
C        5.272477000      7.397420000      1.853738000
C        4.871736000      8.434948000      0.787134000
C        4.431372000      6.126095000      1.673690000
C        6.766036000      7.080284000      1.682594000
C        5.659951000      7.320395000      4.979178000
C        5.075778000      8.061112000      6.198683000
C        7.193803000      7.451417000      5.020510000
C        5.245550000      5.846496000      5.020135000
H        4.007700000     16.230082000      5.418381000
H        1.883067000     15.306503000      6.139529000
H        0.356207000     13.365447000      6.376085000
H       -0.025053000     10.861789000      5.989902000
H        0.826175000      8.693156000      5.041221000
H        4.881075000     15.735497000      0.809038000
H        3.961838000     15.148740000      2.223092000
H        5.337033000     14.204191000      1.606854000
H        6.018121000     18.053726000      3.511668000
H        4.365866000     17.413870000      3.330218000
H        5.287510000     17.928171000      1.898747000
H        7.608348000     15.154802000      7.618906000
H        6.722728000     13.865492000      6.765049000
H        5.870886000     15.346692000      7.239487000
H        8.962549000     15.494607000      4.179858000
H        8.550089000     13.954021000      4.956494000
H        9.339779000     15.251283000      5.897102000
H        8.003900000     17.375187000      6.511326000
H        6.318287000     17.548987000      5.973095000
H        7.649827000     17.624433000      4.791411000
H        5.499102000      9.333791000      0.856013000
H        3.821075000      8.746256000      0.879353000
H        5.002055000      7.995964000     -0.214810000
H        4.596468000      5.720274000      0.662104000
H        3.355245000      6.325482000      1.773607000
H        4.701111000      5.343687000      2.392697000
H        6.954571000      6.770148000      0.642581000
H        7.087324000      6.258039000      2.335786000
H        7.392102000      7.959115000      1.895225000
H        5.505351000      7.633427000      7.118128000
H        3.982905000      7.968763000      6.263052000
H        5.322774000      9.132221000      6.174188000
H        7.561394000      7.119485000      6.004589000
H        7.516206000      8.490466000      4.863490000
H        7.681701000      6.831934000      4.258437000
H        5.719962000      5.269322000      4.215554000
H        4.156114000      5.717671000      4.942988000
H        5.563696000      5.401744000      5.976907000
H        7.250463000     16.451767000      1.046660000
H        7.751424000     15.038867000      2.010996000
H        8.007345000     16.687916000      2.634261000
C        8.055421000     11.118527000      4.814759000
C        7.251443000     11.419110000      3.678782000
C        7.895487000     11.383241000      2.406371000
C       10.023579000     10.729088000      3.416482000
C        9.408164000     10.784680000      4.669857000
H        9.999141000     10.551156000      5.561654000
C        7.465294000     11.150681000      6.205807000
C        9.241507000     11.037193000      2.291401000
C        7.116259000     11.755050000      1.170294000
C       11.479894000     10.370362000      3.271486000
H        9.703726000     11.003888000      1.299030000
H        7.147303000     12.844212000      0.998568000
H        6.053363000     11.487184000      1.283937000
H        7.510503000     11.267344000      0.266631000
H        6.394594000     11.405704000      6.167935000
H        7.966237000     11.900980000      6.837885000
H        7.567765000     10.181291000      6.719556000
H       11.898430000     10.012502000      4.222247000
H       12.078126000     11.238677000      2.950729000
H       11.629128000      9.582543000      2.516972000
H        2.807995000      7.424831000      4.234312000
H        2.752839000      8.269564000      2.691115000
94
tBu-PNNP**Cu2Mes anion
Cu       5.754423000     12.727642000      4.198669000
Cu       5.389402000     10.426791000      3.955766000
P        5.952056000     14.949855000      4.406681000
P        4.926066000      8.243818000      3.773319000
N        3.769486000     12.977896000      4.600572000
N        3.426125000     10.694732000      4.418749000
C        4.267410000     15.331169000      4.771891000
C        3.341873000     14.273358000      4.829623000
C        1.951244000     14.496061000      5.125805000
C        1.077857000     13.437508000      5.187755000
C        1.521602000     12.111742000      4.959589000
C        2.912476000     11.927374000      4.658132000
C        0.708780000     10.952259000      5.004096000
C        1.237546000      9.707529000      4.762639000
C        2.635158000      9.560178000      4.452440000
C        3.208421000      8.304340000      4.180253000
C        6.395968000     15.807211000      2.768433000
C        5.323584000     15.288588000      1.793349000
C        7.770558000     15.324422000      2.279691000
C        6.336624000     17.336971000      2.813236000
C        6.974867000     15.634346000      5.850916000
C        6.584793000     14.715282000      7.023141000
C        8.476878000     15.482621000      5.580976000
C        6.630376000     17.079064000      6.231814000
C        5.046448000      7.454826000      2.052189000
C        4.316162000      8.465647000      1.148982000
C        4.348493000      6.095414000      1.929682000
C        6.511218000      7.365876000      1.604816000
C        5.792736000      7.195346000      5.098806000
C        5.451331000      7.937363000      6.404243000
C        7.314800000      7.245506000      4.897164000
C        5.296774000      5.750047000      5.202320000
H        3.901191000     16.345942000      4.942569000
H        1.613394000     15.518494000      5.302828000
H        0.020341000     13.606190000      5.415956000
H       -0.355640000     11.064971000      5.234830000
H        0.613875000      8.812631000      4.793688000
H        2.563103000      7.424218000      4.230575000
H        5.522338000     15.685227000      0.783064000
H        4.317505000     15.593405000      2.111206000
H        5.335823000     14.189987000      1.740542000
H        7.155730000     17.759627000      3.411558000
H        5.382214000     17.686320000      3.234507000
H        6.426633000     17.751669000      1.793427000
H        7.109699000     15.039102000      7.938477000
H        6.860815000     13.673353000      6.813848000
H        5.501070000     14.749982000      7.203838000
H        8.837329000     16.219944000      4.850785000
H        8.714775000     14.477540000      5.201980000
H        9.042664000     15.640823000      6.515453000
H        7.150326000     17.353107000      7.167024000
H        5.549800000     17.186913000      6.404027000
H        6.932322000     17.798922000      5.460062000
H        4.801611000      9.450294000      1.186635000
H        3.272195000      8.593125000      1.466818000
H        4.334649000      8.108554000      0.104916000
H        4.306189000      5.787924000      0.869610000
H        3.316101000      6.150446000      2.304578000
H        4.875069000      5.306374000      2.481905000
H        6.559134000      7.150041000      0.523433000
H        7.054154000      6.564567000      2.123633000
H        7.041104000      8.312610000      1.788418000
H        5.970508000      7.454151000      7.249418000
H        4.369460000      7.931743000      6.592767000
H        5.774052000      8.987481000      6.353662000
H        7.824418000      6.868329000      5.800661000
H        7.656119000      8.275189000      4.714276000
H        7.642894000      6.626863000      4.051847000
H        5.626090000      5.140130000      4.350335000
H        4.198501000      5.710830000      5.251609000
H        5.692479000      5.277271000      6.118718000
H        7.912042000     15.609124000      1.222568000
H        7.857026000     14.230623000      2.357321000
H        8.594808000     15.767530000      2.852814000
C        8.183497000     11.131727000      4.697780000
C        7.187448000     11.358961000      3.702254000
C        7.643913000     11.387320000      2.347437000
C        9.959099000     10.979035000      3.020764000
C        9.526475000     10.949772000      4.351994000
H       10.265077000     10.778282000      5.143859000
C        7.794440000     11.080381000      6.156636000
C        8.990085000     11.200812000      2.030467000
C        6.656072000     11.627315000      1.229503000
C       11.409021000     10.778519000      2.659433000
H        9.300431000     11.226717000      0.979151000
H        5.628304000     11.619898000      1.624311000
H        6.729807000     10.857400000      0.444793000
H        6.816067000     12.604460000      0.743828000
H        6.724241000     11.309123000      6.274545000
H        8.367347000     11.804747000      6.758423000
H        7.973909000     10.084032000      6.593168000
H       12.020894000     10.612722000      3.558173000
H       11.823488000     11.652889000      2.130159000
H       11.548157000      9.908447000      1.996054000


######################################################
#########------Methylated PNNP complexes------########
######################################################

42
H-PNNP(Me4)Cu2Cl2
Cu       5.896003000      1.107473000      2.422725000
Cl       8.115325000      0.943991000      1.772514000
P        4.678698000      2.858444000      2.843193000
N        5.698167000      0.770994000      4.616743000
C        3.798895000      2.291881000      4.421492000
C        4.823846000      1.542841000      5.268968000
C        4.793862000      1.602301000      6.686051000
C        5.677161000      0.841812000      7.418925000
C        6.589128000     -0.002768000      6.746938000
C        6.555101000     -0.020107000      5.317630000
H        4.074086000      2.245135000      7.187843000
H        5.679726000      0.877899000      8.510292000
P        8.360820000     -2.892759000      2.784524000
N        7.379018000     -0.829600000      4.595694000
C        9.272923000     -2.355933000      4.354790000
C        8.282807000     -1.586258000      5.224832000
C        8.379944000     -1.609657000      6.640436000
C        7.532907000     -0.830799000      7.395646000
H        9.123539000     -2.240208000      7.122810000
H        7.583442000     -0.838873000      8.486405000
Cu       7.156176000     -1.118600000      2.418496000
Cl       4.945726000     -0.942446000      1.738827000
H        5.190295000      4.112908000      3.297304000
H        3.534498000      3.404292000      2.190928000
H        9.488640000     -3.455563000      2.117925000
H        7.831100000     -4.140615000      3.235708000
C        2.740865000      1.251816000      3.970865000
H        3.206149000      0.433944000      3.402171000
H        2.237192000      0.829033000      4.853432000
H        1.979964000      1.734589000      3.340932000
C        3.124171000      3.455095000      5.154355000
H        2.464318000      3.994707000      4.461952000
H        2.494365000      3.097662000      5.984644000
H        3.855472000      4.171934000      5.553494000
C        9.930008000     -3.539882000      5.071424000
H        9.186117000     -4.232579000      5.489406000
H       10.554553000     -4.099948000      4.362734000
H       10.592332000     -3.204178000      5.885283000
C       10.348475000     -1.337516000      3.895587000
H       10.875797000     -0.933350000      4.773056000
H       11.087866000     -1.833171000      3.250240000
H        9.893213000     -0.504239000      3.341079000
54
Me-PNNP(Me4)Cu2Cl2
Cu       5.290474000      0.604835000      2.341434000
Cl       7.558888000      1.051772000      1.764021000
P        4.023985000      2.359817000      2.695464000
N        5.561799000      0.705004000      4.640339000
C        3.643647000      2.203662000      4.561463000
C        4.965578000      1.768160000      5.197843000
C        5.508533000      2.423425000      6.331531000
C        6.662963000      1.940029000      6.911258000
C        7.277153000      0.785384000      6.376228000
C        6.685651000      0.188516000      5.215239000
C        2.395215000      2.726347000      1.912067000
H        5.009663000      3.294681000      6.751757000
H        7.100398000      2.429682000      7.784316000
P        8.877340000     -2.479554000      2.717393000
N        7.205500000     -0.937128000      4.647066000
C        8.705203000     -2.854874000      4.582994000
C        8.266006000     -1.530827000      5.212413000
C        8.915373000     -0.983403000      6.347167000
C        8.429224000      0.173628000      6.919481000
C       10.504176000     -1.626503000      2.570693000
H        9.784435000     -1.480457000      6.774063000
H        8.914715000      0.614862000      7.792967000
C        4.882083000      3.983016000      2.537765000
C        9.244946000     -4.111174000      1.940727000
Cu       7.124199000     -1.214244000      2.346672000
Cl       4.951258000     -1.572880000      1.622305000
H       10.650393000     -1.365104000      1.513745000
H       11.351624000     -2.238870000      2.910309000
H       10.470876000     -0.685259000      3.135433000
H        9.492399000     -3.920846000      0.886663000
H        8.352232000     -4.748029000      1.959884000
H       10.089811000     -4.638960000      2.407722000
H        5.146054000      4.119863000      1.480200000
H        5.822233000      3.951275000      3.104399000
H        4.271600000      4.834997000      2.869342000
H        2.588720000      2.966092000      0.856814000
H        1.869042000      3.576036000      2.372052000
H        1.755576000      1.835737000      1.935960000
C        2.629461000      1.042674000      4.715751000
H        1.654934000      1.316241000      4.287382000
H        2.992158000      0.131590000      4.221720000
H        2.475871000      0.821137000      5.783377000
C        7.541822000     -3.867312000      4.730821000
H        6.635195000     -3.505392000      4.228140000
H        7.817961000     -4.843682000      4.308362000
H        7.311625000     -4.016828000      5.797199000
C        9.979092000     -3.439481000      5.204883000
H        9.816890000     -3.708414000      6.260956000
H       10.265281000     -4.363723000      4.683600000
H       10.832756000     -2.749807000      5.157065000
C        3.059181000      3.483383000      5.171060000
H        2.787379000      3.330862000      6.227842000
H        3.750386000      4.335451000      5.117316000
H        2.136543000      3.766550000      4.645250000
82
Ph-PNNP(Me4)Cu2Cl2
Cu       5.332487000      0.810409000      2.337633000
Cl       7.539423000      0.981792000      1.454249000
P        4.244535000      2.706081000      2.643113000
N        5.849939000      0.949364000      4.475958000
C        4.183048000      2.734336000      4.573064000
C        5.482617000      2.091706000      5.071151000
C        6.207076000      2.625311000      6.168000000
C        7.278272000      1.928087000      6.686736000
C        7.627647000      0.676475000      6.129795000
C        6.882663000      0.222098000      4.994451000
C        2.493800000      2.922821000      2.127401000
H        5.908279000      3.575150000      6.607000000
H        7.845757000      2.320589000      7.533564000
P        8.436954000     -2.844572000      2.421816000
N        7.144772000     -0.973847000      4.399201000
C        8.155446000     -3.183390000      4.305291000
C        8.060461000     -1.792448000      4.934053000
C        8.850494000     -1.402007000      6.044289000
C        8.647397000     -0.167604000      6.626080000
C       10.226554000     -2.435582000      2.212639000
H        9.605592000     -2.076161000      6.443694000
H        9.250079000      0.156848000      7.477217000
C        5.089342000      4.254338000      2.138440000
C        8.156378000     -4.461625000      1.587993000
Cu       6.984977000     -1.198971000      2.147212000
Cl       4.679633000     -1.316807000      1.645436000
C       12.873326000     -1.577455000      1.739193000
C        9.132919000     -5.437913000      1.326402000
C        8.799174000     -6.614046000      0.649930000
C        7.485927000     -6.835662000      0.227034000
C        6.841075000     -4.685170000      1.134830000
C        1.748771000      4.106399000      2.285835000
C        0.411678000      4.159693000      1.887266000
C       -0.198950000      3.034472000      1.322856000
C        0.533539000      1.857467000      1.153382000
C        1.872424000      1.801345000      1.550880000
C        6.335654000      4.573723000      2.711342000
C        4.625221000      5.043402000      1.070755000
C        5.367069000      6.136506000      0.615766000
C        6.586858000      6.460790000      1.213354000
C        7.070036000      5.670372000      2.260444000
C       11.796183000     -0.773476000      1.362997000
C       10.484745000     -1.196445000      1.597804000
C       12.633267000     -2.809117000      2.355577000
C       11.324338000     -3.234963000      2.590803000
H       11.171790000     -4.197762000      3.075920000
H       13.897562000     -1.248114000      1.555252000
H       13.468889000     -3.444511000      2.655064000
H       11.969126000      0.191474000      0.883823000
H        9.645860000     -0.555354000      1.312895000
C        6.508467000     -5.866769000      0.469963000
H        5.484641000     -6.019477000      0.124772000
H        7.229205000     -7.753786000     -0.304136000
H       -1.243368000      3.080085000      1.009437000
H       -0.155169000      5.083902000      2.014037000
H        2.218190000      4.997422000      2.705191000
H        2.452863000      0.884926000      1.414476000
H        0.066578000      0.979112000      0.705036000
H        7.164817000      7.314602000      0.856499000
H        8.032809000      5.899254000      2.720512000
H        4.987565000      6.733296000     -0.215548000
H        3.682900000      4.797579000      0.580850000
H        6.751189000      3.948258000      3.502474000
H        6.083803000     -3.911553000      1.286488000
H        9.572515000     -7.357405000      0.447770000
H       10.167259000     -5.276407000      1.625862000
C        3.037255000      1.772348000      4.984909000
H        2.061265000      2.189284000      4.703660000
H        3.152374000      0.787027000      4.514246000
H        3.052174000      1.637238000      6.077925000
C        6.766090000     -3.857137000      4.433240000
H        5.983303000     -3.272934000      3.932415000
H        6.787696000     -4.867393000      4.003707000
H        6.505214000     -3.944179000      5.499945000
C        9.200979000     -4.086467000      4.965665000
H        8.917340000     -4.302191000      6.008589000
H        9.247864000     -5.051143000      4.441009000
H       10.206128000     -3.647578000      4.969404000
C        3.914093000      4.121741000      5.164713000
H        2.963513000      4.513206000      4.779336000
H        3.809673000      4.066691000      6.260232000
H        4.701175000      4.847899000      4.922341000
78
iPr-PNNP(Me4)Cu2Cl2
Cu       5.380359000      0.193776000      1.767128000
Cl       7.663997000      0.560386000      1.170193000
P        3.959548000      1.883781000      1.681990000
N        5.437663000      0.590165000      3.965144000
C        3.445471000      1.948345000      3.534031000
C        4.721643000      1.661920000      4.339144000
C        5.077073000      2.436518000      5.470718000
C        6.157962000      2.066128000      6.242962000
C        6.883362000      0.900668000      5.908474000
C        6.488427000      0.180812000      4.734705000
C        2.436685000      1.795499000      0.567590000
C        1.180734000      2.609802000      0.915900000
C        2.070403000      0.333939000      0.259172000
H        1.573052000     -0.144486000      1.114709000
H        2.956194000     -0.267282000      0.015658000
H        1.373075000      0.296890000     -0.592899000
H        4.493860000      3.314750000      5.739525000
H        6.448967000      2.651319000      7.118129000
H        0.478762000      2.577557000      0.067231000
H        1.392275000      3.664486000      1.129473000
H        0.650951000      2.183977000      1.779568000
P        8.905204000     -2.836414000      2.831478000
N        7.121023000     -0.967795000      4.352276000
C        8.637394000     -2.856893000      4.735873000
C        8.100260000     -1.469254000      5.119318000
C        8.552850000     -0.797459000      6.282925000
C        7.959063000      0.386386000      6.667092000
C       10.641767000     -2.163171000      2.585830000
C       10.996704000     -2.163206000      1.089046000
C       10.746778000     -0.731864000      3.135266000
H       10.573072000     -0.676186000      4.218375000
H       10.019164000     -0.071684000      2.639225000
H       11.756394000     -0.336281000      2.942993000
H        9.360785000     -1.219348000      6.877329000
H        8.297287000      0.921579000      7.557152000
H       11.983419000     -1.696039000      0.945562000
H       10.261231000     -1.577983000      0.517030000
H       11.049033000     -3.172780000      0.658801000
C        4.773920000      3.512945000      1.193339000
C        3.903818000      4.759154000      0.979421000
C        5.983680000      3.813279000      2.090063000
H        5.675841000      4.144503000      3.093262000
H        6.637099000      2.934940000      2.190970000
H        6.578880000      4.625992000      1.645591000
H        4.533810000      5.581291000      0.603314000
H        3.109773000      4.596147000      0.239032000
H        3.436010000      5.106505000      1.910962000
C        9.043175000     -4.596952000      2.172560000
C       10.047005000     -5.552090000      2.832039000
C        7.673511000     -5.259268000      1.953243000
H        7.240470000     -5.635648000      2.889429000
H        6.953723000     -4.560648000      1.504253000
H        7.788350000     -6.120836000      1.276701000
H       10.159330000     -6.456075000      2.212420000
H       11.045816000     -5.106933000      2.946316000
H        9.702882000     -5.884763000      3.822124000
Cu       7.238266000     -1.547139000      2.199222000
Cl       5.132683000     -2.089324000      1.328036000
H       11.350775000     -2.815956000      3.123656000
H        5.178262000      3.215308000      0.207916000
H        2.870314000      2.222390000     -0.356776000
H        9.427190000     -4.357669000      1.164980000
C        2.502452000      0.737883000      3.772470000
H        1.534425000      0.888626000      3.277926000
H        2.950386000     -0.195024000      3.406064000
H        2.313563000      0.629178000      4.852361000
C        2.737822000      3.236436000      3.981202000
H        1.833019000      3.402456000      3.385869000
H        2.418033000      3.162623000      5.033565000
H        3.374063000      4.125545000      3.879759000
C        7.489021000     -3.854461000      5.040728000
H        6.612412000     -3.661613000      4.408653000
H        7.818893000     -4.890415000      4.889768000
H        7.184145000     -3.751209000      6.094295000
C        9.881751000     -3.261500000      5.542138000
H        9.639606000     -3.365658000      6.612196000
H       10.254721000     -4.235993000      5.205009000
H       10.704029000     -2.538953000      5.448006000
94
oTol-PNNP(Me4)Cu2Cl2
Cu       5.510336000      1.657226000      1.127230000
Cl       7.811426000      1.690397000      0.571451000
P        4.332393000      3.314094000      2.006098000
N        5.640226000      0.969457000      3.269911000
C        5.151308000      3.325003000      3.754213000
C        5.185233000      1.844552000      4.174297000
C        4.849334000      1.439999000      5.493080000
C        5.053576000      0.133758000      5.880434000
C        5.578174000     -0.793008000      4.951970000
C        5.839624000     -0.330514000      3.624933000
H        4.450646000      2.161248000      6.202523000
H        4.819537000     -0.193549000      6.896038000
P        7.924619000     -2.458014000      0.483703000
N        6.305527000     -1.169807000      2.652635000
C        6.848194000     -3.414989000      1.771994000
C        6.529614000     -2.456702000      2.935332000
C        6.340753000     -2.967917000      4.249705000
C        5.861741000     -2.146680000      5.244935000
H        6.554284000     -4.012874000      4.463102000
H        5.690064000     -2.528414000      6.253954000
Cu       6.932127000     -0.484127000      0.698837000
Cl       4.763241000     -0.084233000     -0.263076000
C        2.549466000      2.916956000      2.343100000
C        2.254963000      1.546847000      2.191537000
H        3.044071000      0.876215000      1.840494000
C        0.978710000      1.037702000      2.430682000
H        0.786773000     -0.028234000      2.299933000
C       -0.042734000      1.907241000      2.810434000
H       -1.051145000      1.533007000      2.996362000
C        0.226930000      3.270597000      2.933026000
H       -0.580085000      3.952385000      3.212433000
C        1.504611000      3.809938000      2.704905000
C        1.655949000      5.307504000      2.817611000
C        4.376870000      4.985353000      1.237591000
C        4.926282000      6.129518000      1.842590000
H        5.289724000      6.087300000      2.867201000
C        5.019255000      7.345293000      1.165794000
H        5.453648000      8.212177000      1.666338000
C        4.555930000      7.440646000     -0.146559000
H        4.623187000      8.383534000     -0.691590000
C        4.011460000      6.313644000     -0.761954000
H        3.656716000      6.380644000     -1.793054000
C        3.913687000      5.077147000     -0.105724000
C        3.329143000      3.903128000     -0.846509000
C        9.684350000     -2.832781000      0.948149000
C       10.368999000     -2.090867000      1.948955000
C        9.727781000     -0.992049000      2.754664000
C       11.716739000     -2.397283000      2.199934000
H       12.244714000     -1.819204000      2.962094000
C       12.396715000     -3.395341000      1.502902000
H       13.446337000     -3.597939000      1.722911000
C       11.725624000     -4.117201000      0.516035000
H       12.238312000     -4.896994000     -0.049669000
C       10.387356000     -3.831494000      0.246364000
H        9.879513000     -4.391166000     -0.538860000
C        7.759147000     -3.309089000     -1.150672000
C        7.413665000     -4.664588000     -1.304831000
H        7.257302000     -5.291179000     -0.428605000
C        7.276979000     -5.254182000     -2.561950000
H        7.004196000     -6.307760000     -2.641534000
C        7.498446000     -4.486635000     -3.704928000
H        7.393456000     -4.927478000     -4.697722000
C        7.865248000     -3.148480000     -3.569659000
H        8.049668000     -2.548891000     -4.463679000
C        8.005834000     -2.531255000     -2.315849000
C        8.421526000     -1.083728000     -2.271238000
H        9.102718000     -0.331717000      2.132581000
H       10.496158000     -0.378891000      3.244284000
H        9.082667000     -1.400265000      3.548934000
H        9.328600000     -0.930410000     -1.668735000
H        7.640178000     -0.449813000     -1.821305000
H        8.622491000     -0.714256000     -3.285811000
H        3.985385000      3.018580000     -0.789850000
H        3.174634000      4.153509000     -1.904120000
H        2.358830000      3.595600000     -0.426590000
H        2.536968000      5.606520000      3.396075000
H        0.769172000      5.739819000      3.300645000
H        1.759797000      5.776718000      1.827842000
C        7.499324000     -4.717960000      2.263542000
H        6.781914000     -5.336317000      2.825902000
H        7.851040000     -5.326859000      1.422326000
H        8.373329000     -4.525332000      2.900514000
C        5.455241000     -3.690082000      1.135136000
H        5.510062000     -4.459129000      0.357588000
H        4.767160000     -4.047263000      1.917808000
H        5.033135000     -2.774984000      0.694825000
C        6.639242000      3.745263000      3.604275000
H        7.154545000      3.589262000      4.565637000
H        7.148074000      3.148925000      2.834259000
H        6.739380000      4.804302000      3.340076000
C        4.447427000      4.203321000      4.796503000
H        3.407372000      3.892892000      4.967066000
H        4.982228000      4.176145000      5.759229000
H        4.437378000      5.252571000      4.479408000
82
C6F5-PNNP(Me4)Cu2Cl2
Cu       5.046890000      0.576812000      2.552342000
Cl       7.160500000      0.655164000      1.463779000
P        4.178879000      2.562909000      2.880830000
N        5.674936000      0.696421000      4.648547000
C        4.005280000      2.490808000      4.793682000
C        5.236501000      1.757174000      5.338882000
C        5.813640000      2.138194000      6.577008000
C        6.833699000      1.386722000      7.111160000
C        7.282398000      0.236646000      6.423736000
C        6.673868000     -0.080207000      5.168480000
C        2.563669000      3.321438000      2.374335000
H        5.451447000      3.021650000      7.097029000
H        7.296644000      1.661376000      8.061272000
P        8.194961000     -2.919064000      2.327043000
N        7.048702000     -1.187229000      4.458270000
C        8.242571000     -3.318250000      4.206408000
C        7.979689000     -2.009361000      4.959957000
C        8.634058000     -1.741938000      6.188935000
C        8.292905000     -0.622510000      6.910611000
C        9.738655000     -2.082774000      1.738225000
H        9.403882000     -2.417173000      6.554505000
H        8.785875000     -0.391987000      7.857309000
C        5.389655000      3.849516000      2.325648000
C        8.368315000     -4.605241000      1.573267000
Cu       6.553819000     -1.467592000      2.336217000
Cl       4.249630000     -1.549691000      2.104114000
C       11.791760000     -0.496373000      0.564479000
C        9.581447000     -5.287376000      1.383872000
C        9.660151000     -6.508963000      0.714558000
C        8.495491000     -7.097178000      0.215887000
C        7.218036000     -5.230999000      1.059956000
C        2.274056000      4.695604000      2.386010000
C        1.076962000      5.215518000      1.892773000
C        0.112417000      4.349138000      1.372863000
C        0.356746000      2.974600000      1.351476000
C        1.566915000      2.481686000      1.845319000
C        6.458298000      4.368050000      3.064197000
C        5.395988000      4.156200000      0.953232000
C        6.368610000      4.957366000      0.358538000
C        7.406298000      5.471915000      1.138544000
C        7.450440000      5.170402000      2.499413000
C       10.918889000     -1.227240000     -0.244220000
C        9.912674000     -1.989302000      0.345875000
C       11.637384000     -0.542113000      1.949748000
C       10.622115000     -1.319359000      2.508525000
C        7.267226000     -6.456882000      0.391955000
F        9.078693000     -2.651635000     -0.482435000
F       11.049340000     -1.185450000     -1.578273000
F       12.760780000      0.246793000      0.015540000
F       12.464862000      0.162200000      2.739978000
F       10.525732000     -1.296862000      3.859103000
F       10.743407000     -4.780047000      1.848314000
F       10.841182000     -7.127790000      0.555242000
F        8.557123000     -8.271208000     -0.421980000
F        6.147455000     -7.021607000     -0.081321000
F        6.012911000     -4.659045000      1.194837000
F        1.750379000      1.154599000      1.794774000
F       -0.569640000      2.140460000      0.858518000
F        3.158080000      5.587427000      2.882548000
F        0.839597000      6.536755000      1.923559000
F       -1.042476000      4.834560000      0.903871000
F        6.319177000      5.229832000     -0.953614000
F        4.432919000      3.660873000      0.148602000
F        8.352737000      6.240092000      0.584577000
F        8.446288000      5.653066000      3.261264000
F        6.582703000      4.105257000      4.386702000
C        2.800233000      1.530117000      5.017790000
H        1.866333000      1.986530000      4.662848000
H        2.945615000      0.567068000      4.512036000
H        2.692968000      1.346075000      6.097672000
C        3.700554000      3.820865000      5.490752000
H        2.809946000      4.281880000      5.046975000
H        3.463242000      3.649742000      6.552554000
H        4.524427000      4.539741000      5.429839000
C        6.979885000     -4.202214000      4.427961000
H        6.069612000     -3.720891000      4.046914000
H        7.099002000     -5.181094000      3.944145000
H        6.856744000     -4.374988000      5.507840000
C        9.471479000     -4.094600000      4.693084000
H        9.343404000     -4.396240000      5.744541000
H        9.578208000     -5.020601000      4.115894000
H       10.402955000     -3.525426000      4.603574000
106
Cy-PNNP(Me4)Cu2Cl2
Cu       5.956540000      0.191919000      2.036352000
Cl       8.268191000      0.343372000      1.740999000
P        4.340818000      1.612420000      1.595037000
N        5.284513000      0.400175000      4.152715000
C        3.225387000      1.306854000      3.133727000
C        4.144817000      1.073116000      4.346461000
C        3.726427000      1.461010000      5.649967000
C        4.482934000      1.114084000      6.745780000
C        5.672194000      0.373790000      6.561624000
C        6.048561000      0.035285000      5.223698000
C        3.333737000      1.377775000      0.027826000
H        2.803522000      2.021095000      5.782552000
H        4.171831000      1.394575000      7.754866000
P        9.008773000     -2.862090000      4.080908000
N        7.185960000     -0.670161000      4.956961000
C        9.317889000     -1.725472000      5.605178000
C        7.978919000     -1.056036000      5.962122000
C        7.653582000     -0.767654000      7.316797000
C        6.513113000     -0.056308000      7.612359000
C       10.652551000     -3.358069000      3.321950000
H        8.309631000     -1.097510000      8.119419000
H        6.251157000      0.181688000      8.645992000
C        4.642319000      3.467215000      1.579336000
C        8.364838000     -4.476042000      4.799259000
Cu       7.609178000     -1.618868000      2.943188000
Cl       5.623434000     -2.196297000      1.862939000
C       13.022101000     -3.982695000      1.944351000
C        8.106225000     -5.493136000      3.664571000
C        7.513823000     -6.807886000      4.196998000
H        9.035642000     -5.713570000      3.118549000
H        7.411056000     -5.039202000      2.937125000
C        6.228516000     -6.569168000      4.996830000
H        8.257513000     -7.309263000      4.842573000
H        7.321453000     -7.489588000      3.353398000
C        6.468238000     -5.557195000      6.122104000
H        5.849721000     -7.518640000      5.407624000
H        5.447049000     -6.181492000      4.320508000
C        7.058152000     -4.243741000      5.584849000
H        7.161484000     -5.992420000      6.864916000
H        5.528066000     -5.347309000      6.656794000
H        7.221773000     -3.550588000      6.424222000
H        6.329002000     -3.757519000      4.913735000
H        9.124255000     -4.898854000      5.483489000
C        1.944808000      2.028168000     -0.107378000
C        1.512451000      2.078026000     -1.595191000
C        2.038848000      0.870512000     -2.407053000
H        0.412332000      2.112798000     -1.643931000
H        1.870087000      3.014843000     -2.051142000
C        2.218196000     -0.354671000     -1.504630000
H        3.010293000      1.119249000     -2.865997000
H        1.355708000      0.651068000     -3.241369000
C        3.306316000     -0.105689000     -0.436650000
H        1.254554000     -0.588730000     -1.020228000
H        2.483089000     -1.243561000     -2.096555000
H        4.297446000     -0.360114000     -0.839501000
H        3.158593000     -0.788177000      0.409716000
C        5.364175000      3.964564000      2.864757000
H        1.207581000      1.449453000      0.471928000
H        1.936464000      3.047936000      0.305724000
H        3.994640000      1.915081000     -0.676418000
C        5.457786000      3.843300000      0.310407000
H        3.659888000      3.965596000      1.520356000
C        6.234231000      5.151592000      0.516293000
H        4.785738000      3.936287000     -0.555190000
H        6.173015000      3.036348000      0.072726000
C        7.318241000      4.991920000      1.603645000
H        5.525052000      5.947893000      0.800098000
H        6.688670000      5.472945000     -0.433232000
C        6.888400000      3.988600000      2.698307000
H        7.535569000      5.976083000      2.049117000
H        8.256477000      4.643455000      1.145495000
H        7.366379000      4.244143000      3.656275000
H        7.238699000      2.975421000      2.443911000
H        5.092330000      3.351355000      3.736055000
H        5.004786000      4.982870000      3.094105000
C       12.637340000     -2.499703000      1.934938000
C       11.144754000     -2.309602000      2.282867000
H       12.845057000     -2.045695000      0.954507000
H       13.269241000     -1.958717000      2.660418000
H       10.528605000     -2.405483000      1.376903000
H       10.974846000     -1.284623000      2.635444000
C       12.879289000     -4.578186000      3.365308000
H       14.048937000     -4.126927000      1.576057000
H       12.367352000     -4.523646000      1.240870000
C       11.810368000     -3.843235000      4.212783000
H       13.845078000     -4.528710000      3.893149000
H       12.622167000     -5.647042000      3.295563000
H       12.271682000     -2.978796000      4.716031000
H       11.454079000     -4.514396000      5.008446000
H       10.317855000     -4.238995000      2.744857000
C       10.247965000     -0.567763000      5.151315000
H       10.330887000      0.175090000      5.960966000
H       11.257908000     -0.941744000      4.936594000
H        9.850534000     -0.063970000      4.259140000
C        9.957159000     -2.443194000      6.805901000
H        9.306209000     -3.217360000      7.235675000
H       10.897083000     -2.919926000      6.506602000
H       10.210684000     -1.727980000      7.604636000
C        2.188781000      2.415383000      3.384449000
H        1.595695000      2.590992000      2.479397000
H        1.476516000      2.121630000      4.172231000
H        2.650826000      3.367118000      3.680551000
C        2.488066000     -0.044851000      2.925943000
H        1.759431000      0.029572000      2.107798000
H        3.196305000     -0.855698000      2.703832000
H        1.937379000     -0.306791000      3.843595000
90
tBu-PNNP(Me4)Cu2Cl2
Cu       9.208296000     -3.536729000      8.021545000
Cl      10.394675000     -2.335846000      9.723370000
P       10.094513000     -4.147265000      6.095217000
N        8.349122000     -1.827240000      6.913748000
C       10.061332000     -2.406456000      5.229416000
C        8.761348000     -1.693287000      5.647966000
C        8.106145000     -0.812145000      4.744611000
C        7.053237000     -0.040601000      5.179562000
C        6.628614000     -0.141122000      6.523307000
C        7.304228000     -1.074729000      7.370067000
C        8.953825000     -5.304162000      5.050129000
C        8.568275000     -6.502658000      5.947845000
C        9.520462000     -5.824773000      3.718346000
C        7.644310000     -4.534035000      4.784045000
H        7.768883000     -3.694217000      4.088063000
H        7.206280000     -4.157312000      5.719099000
H        6.916847000     -5.227422000      4.331246000
H        8.446796000     -0.733584000      3.714604000
H        6.547339000      0.652528000      4.503466000
H        7.773186000     -7.073471000      5.439997000
H        8.182346000     -6.166726000      6.921137000
H        9.402124000     -7.190664000      6.125218000
H        8.763806000     -6.465006000      3.233169000
H       10.417340000     -6.441018000      3.861457000
H        9.768747000     -5.020156000      3.013972000
P        6.935394000     -1.408936000     11.678920000
N        6.935449000     -1.253329000      8.673705000
C        5.407912000     -0.903565000     10.588214000
C        5.922696000     -0.542175000      9.181336000
C        5.235257000      0.428863000      8.401883000
C        5.580627000      0.622521000      7.084476000
C        7.770403000      0.230964000     12.264806000
C        9.210497000     -0.121632000     12.705121000
C        7.069055000      1.012475000     13.388163000
C        7.917322000      1.134750000     11.023314000
H        6.957646000      1.500415000     10.634948000
H        8.452119000      0.614844000     10.216381000
H        8.514053000      2.018395000     11.302370000
H        4.424872000      1.006193000      8.840618000
H        5.053269000      1.352509000      6.465946000
H        9.769160000      0.817512000     12.854655000
H        9.730621000     -0.710748000     11.935929000
H        9.246492000     -0.676565000     13.648832000
H        7.647251000      1.927945000     13.601472000
H        7.020474000      0.442216000     14.325030000
H        6.050754000      1.324941000     13.123685000
C       11.906980000     -4.816880000      6.091750000
C       11.836074000     -6.311439000      6.471136000
C       12.710101000     -4.670037000      4.788204000
C       12.666703000     -4.119433000      7.242052000
H       12.905874000     -3.072820000      7.027154000
H       12.096954000     -4.141425000      8.181250000
H       13.620542000     -4.649623000      7.399643000
H       12.861681000     -6.666471000      6.662613000
H       11.252567000     -6.469498000      7.388863000
H       11.416784000     -6.937755000      5.674429000
H       13.687169000     -5.167027000      4.914231000
H       12.214675000     -5.134932000      3.925857000
H       12.918958000     -3.619458000      4.544661000
C        6.306813000     -2.416680000     13.201036000
C        7.473732000     -2.498707000     14.207962000
C        5.063630000     -1.882817000     13.933272000
C        6.046475000     -3.863322000     12.725273000
H        5.161932000     -3.957145000     12.086662000
H        6.901006000     -4.267226000     12.165478000
H        5.882330000     -4.495123000     13.614092000
H        7.210258000     -3.241415000     14.978297000
H        8.405052000     -2.832984000     13.730301000
H        7.659714000     -1.546890000     14.720796000
H        4.871602000     -2.513404000     14.817818000
H        5.190784000     -0.851426000     14.287597000
H        4.160343000     -1.927699000     13.310854000
Cu       8.078088000     -2.466967000     10.114548000
Cl       7.564866000     -4.649186000      9.278573000
C       10.259029000     -2.413258000      3.703222000
H       11.151649000     -2.986921000      3.432258000
H        9.406727000     -2.841693000      3.160902000
H       10.417993000     -1.389096000      3.328067000
C       11.178962000     -1.523889000      5.854389000
H       11.043339000     -0.484742000      5.513051000
H       11.139699000     -1.534212000      6.952089000
H       12.170222000     -1.850056000      5.516051000
C        4.532566000     -2.165340000     10.339931000
H        5.130660000     -3.012126000      9.976646000
H        3.997924000     -2.456849000     11.252522000
H        3.773464000     -1.924664000      9.578208000
C        4.500709000      0.189866000     11.182175000
H        3.558738000      0.269540000     10.615921000
H        4.224906000     -0.061846000     12.212205000
H        4.973406000      1.180146000     11.191370000
118
Mes-PNNP(Me4)Cu2Cl2
Cu       6.285398000      1.360673000      1.570740000
Cl       8.548249000      2.041091000      1.660816000
P        4.354441000      2.467553000      1.432393000
N        5.713243000      0.763588000      3.572085000
C        4.110008000      2.604695000      3.376019000
C        4.579879000      1.310346000      4.038428000
C        3.904670000      0.778214000      5.166607000
C        4.422745000     -0.315515000      5.821844000
C        5.641348000     -0.876215000      5.378586000
C        6.271655000     -0.297713000      4.230728000
H        2.981637000      1.237321000      5.513571000
H        3.916041000     -0.744542000      6.689154000
P        9.667985000     -2.017176000      2.060848000
N        7.477979000     -0.756131000      3.776660000
C        9.538739000     -2.057508000      4.019225000
C        8.105187000     -1.741199000      4.439350000
C        7.515655000     -2.377197000      5.560957000
C        6.289125000     -1.954979000      6.020998000
H        8.037668000     -3.188708000      6.063368000
H        5.819277000     -2.428142000      6.886264000
Cu       8.268482000     -0.289649000      1.827490000
Cl       6.422398000     -0.674713000      0.391513000
C        3.201349000      1.401173000      0.423662000
C        2.360148000      0.354557000      0.881893000
C        2.318350000     -0.126309000      2.307988000
C        1.571947000     -0.352124000     -0.035616000
H        0.925275000     -1.146248000      0.347848000
C        1.605894000     -0.106727000     -1.409801000
C        0.714639000     -0.855586000     -2.366872000
C        2.521570000      0.845814000     -1.855953000
H        2.639909000      1.011708000     -2.930351000
C        3.330649000      1.587026000     -0.984525000
C        4.348274000      2.504374000     -1.618928000
C        3.897124000      4.207936000      0.925294000
C        2.552112000      4.647783000      0.778883000
C        1.328726000      3.766299000      0.893598000
C        2.299754000      5.987423000      0.441091000
H        1.258316000      6.308278000      0.346170000
C        3.317964000      6.913149000      0.216169000
C        3.016030000      8.352739000     -0.112198000
C        4.634138000      6.452872000      0.311776000
H        5.456851000      7.142744000      0.105370000
C        4.950918000      5.131072000      0.650874000
C        6.414816000      4.763692000      0.655401000
C       11.509147000     -2.253411000      1.852492000
C       12.326120000     -1.109073000      1.627424000
C       11.804968000      0.303407000      1.514590000
C       13.713130000     -1.272168000      1.483114000
H       14.321777000     -0.380367000      1.309577000
C       14.336469000     -2.517298000      1.545790000
C       15.827578000     -2.662504000      1.379225000
C       13.518984000     -3.634015000      1.743182000
H       13.975423000     -4.627273000      1.785406000
C       12.128539000     -3.538760000      1.883721000
C       11.389850000     -4.852907000      2.008985000
C        8.926963000     -3.384198000      1.030122000
C        7.962847000     -4.344543000      1.423718000
C        7.349322000     -4.403664000      2.796804000
C        7.481511000     -5.268866000      0.486145000
H        6.746905000     -6.006453000      0.820944000
C        7.880599000     -5.267194000     -0.850364000
C        7.365959000     -6.288996000     -1.831732000
C        8.758769000     -4.256559000     -1.244904000
H        9.043228000     -4.175347000     -2.297742000
C        9.274205000     -3.308146000     -0.353043000
C       10.133356000     -2.216108000     -0.944061000
H       10.775482000      0.357438000      1.142024000
H       12.452174000      0.889659000      0.847841000
H       11.802717000      0.813742000      2.490007000
H        9.828533000     -1.227170000     -0.567348000
H       10.023615000     -2.208373000     -2.036480000
H       11.200673000     -2.340557000     -0.710989000
H        6.625597000      3.888201000      0.026173000
H        6.795664000      4.503909000      1.651091000
H        7.011662000      5.606099000      0.280833000
H        4.037471000      3.558704000     -1.608898000
H        4.510773000      2.210341000     -2.664311000
H        5.315952000      2.439287000     -1.098025000
H        3.284227000     -0.570180000      2.590193000
H        1.552060000     -0.904356000      2.425070000
H        2.092140000      0.666093000      3.031968000
H        0.513815000     -1.877009000     -2.013765000
H        1.165470000     -0.920474000     -3.366928000
H       -0.259551000     -0.351694000     -2.478565000
H        1.978542000      8.479562000     -0.449792000
H        3.683490000      8.733113000     -0.898925000
H        3.158993000      8.996232000      0.770946000
H        1.454467000      2.917383000      1.568538000
H        1.069612000      3.342822000     -0.089474000
H        0.468308000      4.358606000      1.235937000
H        6.489992000     -6.819373000     -1.434143000
H        8.135235000     -7.043709000     -2.062584000
H        7.077798000     -5.819825000     -2.783884000
H        8.096079000     -4.456869000      3.597481000
H        6.704346000     -5.287493000      2.889961000
H        6.723286000     -3.518544000      2.980218000
H       10.497678000     -4.796818000      2.638149000
H       12.058648000     -5.619321000      2.425457000
H       11.051131000     -5.205102000      1.022625000
H       16.332046000     -1.688239000      1.426923000
H       16.075287000     -3.119321000      0.407818000
H       16.257040000     -3.309937000      2.158118000
C        5.165913000      3.674931000      3.788572000
H        5.148398000      3.778106000      4.885105000
H        6.179743000      3.385999000      3.483942000
H        4.917852000      4.651478000      3.352486000
C        2.756367000      3.118194000      3.881461000
H        2.514372000      4.064514000      3.381947000
H        1.921372000      2.426289000      3.717346000
H        2.809434000      3.335760000      4.960481000
C       10.363349000     -0.803693000      4.443371000
H       10.287255000     -0.689400000      5.536340000
H       11.423260000     -0.935019000      4.191191000
H        9.985168000      0.111206000      3.970593000
C       10.166187000     -3.251066000      4.750887000
H       10.236151000     -3.042502000      5.830561000
H        9.620012000     -4.194238000      4.626906000
H       11.191310000     -3.404012000      4.391094000

######################################################
##########------PNNP*Cu2H dimerization------##########
######################################################

40
Me-PNNP*Cu2H monomer
Cu       1.178167000     -0.876461000      0.305711000
Cu      -1.240140000     -0.820543000      0.254851000
P        3.392518000     -0.717165000      0.062146000
P       -3.464345000     -0.580528000      0.059131000
N        1.208288000      1.225337000      0.360155000
N       -1.100895000      1.250842000      0.105829000
C        3.607906000      1.007880000      0.734583000
C        2.394554000      1.867381000      0.442538000
C        2.511107000      3.253977000      0.309815000
C        1.348734000      4.005274000      0.110631000
C        0.106305000      3.375385000      0.046067000
C        0.048984000      1.941578000      0.170718000
C       -1.141418000      4.058940000     -0.148605000
C       -2.302330000      3.355169000     -0.202895000
C       -2.312396000      1.909830000     -0.071025000
C       -3.502026000      1.196016000     -0.117298000
C        4.019288000     -0.561148000     -1.665192000
C        4.752988000     -1.639938000      0.895849000
C       -4.390360000     -1.249283000     -1.395668000
C       -4.642817000     -0.974059000      1.429796000
H        4.530377000      1.488270000      0.374147000
H       -0.056337000     -1.953459000      0.364194000
H        3.488384000      3.731711000      0.376570000
H        1.403844000      5.091885000      0.005725000
H       -1.137648000      5.147140000     -0.248792000
H       -3.257757000      3.862720000     -0.345744000
H       -4.437774000      1.744181000     -0.252733000
H        3.711598000      0.889734000      1.827721000
H        3.983478000     -1.542726000     -2.156462000
H        4.541179000     -1.708805000      1.971240000
H       -4.487533000     -2.340486000     -1.304449000
H       -4.244734000     -0.574533000      2.371162000
H        3.365525000      0.121962000     -2.223655000
H        5.733174000     -1.162215000      0.748512000
H        4.788874000     -2.661350000      0.493530000
H       -5.393508000     -0.803199000     -1.472119000
H       -3.829404000     -1.024761000     -2.311738000
H       -4.746789000     -2.063899000      1.529063000
H       -5.633877000     -0.532796000      1.244826000
H        5.050616000     -0.179179000     -1.692963000
80
Me-PNNP*Cu2H dimer
Cu       5.944113000      8.953173000      5.164548000
Cu       7.694057000      8.173465000      6.760257000
H        7.607257000      6.489838000      6.289734000
H        7.596053000      8.751515000      5.026955000
P        4.127202000      9.506152000      3.925144000
P        9.526735000      8.514849000      8.044751000
N        5.028642000      9.894112000      6.759265000
N        6.705521000      9.279664000      8.248758000
C        3.281342000     10.446819000      5.183553000
H        2.341718000     10.968122000      4.983267000
C        3.833198000     10.538939000      6.453270000
C        3.173749000     11.311142000      7.489915000
H        2.236663000     11.809419000      7.236408000
C        3.705525000     11.416469000      8.734697000
H        3.211666000     12.006228000      9.511011000
C        4.935140000     10.745806000      9.049477000
C        5.544571000      9.970367000      8.000161000
C        5.569162000     10.819825000     10.289803000
H        5.120484000     11.420279000     11.085291000
C        6.770654000     10.140721000     10.503534000
H        7.287111000     10.188339000     11.462020000
C        7.297544000      9.372756000      9.460418000
C        8.569562000      8.577183000      9.642696000
H        8.314821000      7.526738000      9.867902000
H        9.162484000      8.965466000     10.485087000
C        4.241222000     10.640956000      2.467090000
C        2.901017000      8.272615000      3.301404000
C       10.463070000     10.107611000      8.087439000
C       10.847220000      7.286709000      8.434397000
Cu       5.945955000      6.321885000      6.245841000
Cu       7.617613000      7.064818000      4.554544000
P        4.190053000      5.814072000      7.587131000
P        9.363552000      6.693418000      3.161587000
N        4.921336000      5.398129000      4.709611000
N        6.520482000      5.981089000      3.125360000
C        3.258271000      4.880678000      6.385010000
H        2.323847000      4.375311000      6.642115000
C        3.735276000      4.773830000      5.086301000
C        3.006244000      4.007935000      4.092398000
H        2.078813000      3.523176000      4.401683000
C        3.463153000      3.892618000      2.818970000
H        2.916764000      3.307959000      2.074631000
C        4.681699000      4.544844000      2.430865000
C        5.363806000      5.311172000      3.441367000
C        5.240300000      4.461019000      1.155360000
H        4.736323000      3.867674000      0.388163000
C        6.437561000      5.121360000      0.870668000
H        6.894726000      5.066249000     -0.117028000
C        7.038280000      5.879121000      1.880751000
C        8.311145000      6.652382000      1.624013000
H        8.062424000      7.707928000      1.416614000
H        8.845839000      6.256293000      0.747058000
C        4.351060000      4.692650000      9.050830000
C        3.029907000      7.086593000      8.257689000
C       10.269193000      5.085721000      3.061261000
C       10.677560000      7.900821000      2.693740000
H        9.749465000     10.940795000      8.035343000
H       11.400452000      7.536635000      9.352378000
H       10.971287000      5.013104000      3.903157000
H       10.234997000      8.903515000      2.625402000
H        3.252210000     11.033553000      2.185447000
H        3.316988000      7.744734000      2.431544000
H        3.368524000      4.322730000      9.381646000
H        2.786802000      7.804427000      7.464226000
H        4.901961000     11.481679000      2.714407000
H        4.667968000     10.100621000      1.609898000
H        2.699500000      7.534453000      4.087888000
H        1.957851000      8.759498000      3.010308000
H       11.117147000     10.167754000      7.206810000
H       11.073745000     10.208822000      8.997639000
H       11.554835000      7.245065000      7.594957000
H       10.392595000      6.292731000      8.540691000
H        4.826613000      5.233575000      9.881494000
H        4.983332000      3.836420000      8.783253000
H        3.515159000      7.633010000      9.078837000
H        2.101145000      6.626222000      8.627355000
H        9.546121000      4.264252000      3.153288000
H       10.825173000      4.976384000      2.117575000
H       11.441209000      7.922516000      3.483322000
H       11.161451000      7.647909000      1.738288000
52
Et-PNNP*Cu2H monomer 1
Cu       1.194708000     -0.789743000      0.217486000
Cu      -1.228580000     -0.758977000      0.193951000
P        3.415187000     -0.640740000      0.034558000
P       -3.462459000     -0.540532000      0.064554000
N        1.203315000      1.309795000      0.311726000
N       -1.111429000      1.318002000      0.112557000
C        3.619813000      1.117843000      0.626244000
C        2.383965000      1.961639000      0.380502000
C        2.482442000      3.353495000      0.281783000
C        1.308875000      4.097500000      0.132015000
C        0.071410000      3.456155000      0.081701000
C        0.032587000      2.019197000      0.168791000
C       -1.187500000      4.130995000     -0.061472000
C       -2.342299000      3.416198000     -0.104901000
C       -2.333421000      1.967926000     -0.014616000
C       -3.516445000      1.240991000     -0.052029000
C        4.187883000     -0.627929000     -1.652418000
C        4.688794000     -1.557671000      1.025164000
C       -4.433959000     -1.174275000     -1.390497000
C       -4.603198000     -0.997984000      1.462011000
H        4.515812000      1.598044000      0.203246000
H       -0.030302000     -1.879410000      0.247103000
H        3.456152000      3.840035000      0.337848000
H        1.350585000      5.187096000      0.055537000
H       -1.197655000      5.221547000     -0.131330000
H       -3.306292000      3.917089000     -0.208603000
H       -4.460386000      1.784426000     -0.146541000
H        3.784704000      1.047556000      1.715682000
H        4.260596000     -1.684127000     -1.957927000
H       -4.591586000     -2.251966000     -1.222457000
H        5.653723000     -1.026995000      0.963939000
H        4.823352000     -2.523529000      0.512719000
H       -5.427859000     -0.695784000     -1.381241000
H       -4.735846000     -2.091140000      1.417861000
H       -5.589979000     -0.543798000      1.269872000
H        5.218948000     -0.244470000     -1.571409000
C        4.277114000     -1.791883000      2.482172000
H        3.324367000     -2.336590000      2.540007000
H        5.040520000     -2.381065000      3.010610000
H        4.154488000     -0.847120000      3.031748000
C        3.385576000      0.166675000     -2.688449000
H        3.860170000      0.099187000     -3.678137000
H        2.359907000     -0.218722000     -2.775747000
H        3.318936000      1.231089000     -2.422768000
C       -3.727292000     -0.936066000     -2.726941000
H       -2.757352000     -1.453564000     -2.756527000
H       -4.335807000     -1.304896000     -3.566096000
H       -3.539696000      0.135249000     -2.887843000
C       -4.068072000     -0.575322000      2.831967000
H       -4.771855000     -0.850525000      3.631630000
H       -3.103914000     -1.059051000      3.046573000
H       -3.912411000      0.512126000      2.876032000
104
Et-PNNP*Cu2H dimer 1
Cu       5.872848000      8.950555000      5.202049000
Cu       7.633296000      8.148175000      6.792747000
H        7.537062000      6.482471000      6.256283000
H        7.527498000      8.766527000      5.080752000
P        4.061682000      9.519294000      3.958571000
P        9.475452000      8.444963000      8.073360000
N        4.959962000      9.877900000      6.803019000
N        6.644031000      9.263514000      8.286667000
C        3.222457000     10.459483000      5.223235000
H        2.300417000     11.012565000      5.029728000
C        3.772178000     10.535326000      6.496471000
C        3.116006000     11.308037000      7.534399000
H        2.181581000     11.811594000      7.281415000
C        3.648073000     11.407578000      8.779462000
H        3.157632000     11.998176000      9.557345000
C        4.876060000     10.733389000      9.091096000
C        5.480687000      9.953419000      8.042397000
C        5.515635000     10.813241000     10.328129000
H        5.069624000     11.415523000     11.123750000
C        6.721877000     10.142377000     10.534967000
H        7.246880000     10.199279000     11.488356000
C        7.247403000      9.373727000      9.490537000
C        8.535466000      8.604155000      9.676722000
H        8.294724000      7.568979000      9.974699000
H        9.141332000      9.044965000     10.483730000
C        4.215265000     10.670716000      2.503247000
C        2.856305000      8.249365000      3.325485000
C       10.550902000      9.963627000      8.050099000
C       10.745299000      7.150239000      8.483257000
Cu       5.877113000      6.324656000      6.219434000
Cu       7.566831000      7.098670000      4.540657000
P        4.127054000      5.791389000      7.559471000
P        9.326064000      6.767964000      3.159363000
N        4.855715000      5.430131000      4.667900000
N        6.470888000      6.011520000      3.097337000
C        3.188430000      4.891335000      6.336010000
H        2.261804000      4.365137000      6.576743000
C        3.667403000      4.805579000      5.034916000
C        2.935628000      4.056511000      4.030653000
H        2.003172000      3.576218000      4.331718000
C        3.397418000      3.949364000      2.758347000
H        2.850553000      3.375556000      2.005923000
C        4.623997000      4.593068000      2.383243000
C        5.305462000      5.349839000      3.401193000
C        5.192974000      4.505071000      1.112557000
H        4.688640000      3.919894000      0.339325000
C        6.402894000      5.146428000      0.843471000
H        6.872487000      5.082838000     -0.137937000
C        7.004491000      5.894441000      1.861572000
C        8.298534000      6.634504000      1.608342000
H        8.065781000      7.675522000      1.325007000
H        8.851539000      6.182980000      0.769871000
C        4.336699000      4.613314000      8.986632000
C        3.001253000      7.086999000      8.279965000
C       10.372870000      5.230075000      3.119415000
C       10.594389000      8.043334000      2.689198000
H       11.292902000      7.452610000      9.392130000
H       11.151384000      5.383143000      3.885029000
H        3.221429000     11.075655000      2.252624000
H        3.365995000      7.731020000      2.496569000
H        3.348337000      4.235293000      9.294401000
H        2.872408000      7.837137000      7.485293000
H        4.539238000     10.055240000      1.647866000
H        2.759971000      7.507913000      4.132667000
H       11.292930000      9.788041000      7.253678000
H       11.111133000     10.021383000      8.999234000
H       11.471102000      7.182551000      7.654408000
H        4.735011000      5.203553000      9.828245000
H        3.578127000      7.585634000      9.076340000
H       10.890835000      5.173263000      2.146537000
H       11.352092000      8.007160000      3.488736000
H       11.099717000      7.727922000      1.760629000
C       10.039479000      9.464719000      2.560302000
H        9.334440000      9.552659000      1.721163000
H        9.506243000      9.766012000      3.472286000
H       10.853201000     10.182662000      2.379904000
C        9.598226000      3.940320000      3.408374000
H        8.867174000      3.720176000      2.617920000
H       10.284222000      3.083019000      3.475254000
H        9.047564000      4.014703000      4.356686000
C       10.179340000      5.734584000      8.625647000
H        9.618025000      5.440387000      7.728468000
H       10.990544000      5.008106000      8.781875000
H        9.497068000      5.651945000      9.483979000
C        9.788122000     11.264320000      7.779277000
H        9.204302000     11.192918000      6.850840000
H        9.087455000     11.500859000      8.592022000
H       10.485264000     12.109772000      7.683359000
C        5.208762000     11.807290000      2.756350000
H        4.891661000     12.424772000      3.609173000
H        6.209056000     11.412820000      2.987623000
H        5.293207000     12.462597000      1.876257000
C        1.477163000      8.754451000      2.892152000
H        1.540534000      9.452836000      2.045451000
H        0.838615000      7.914772000      2.577778000
H        0.965114000      9.269433000      3.717722000
C        5.273638000      3.449952000      8.651530000
H        5.389960000      2.774799000      9.512737000
H        4.882124000      2.861330000      7.809424000
H        6.270468000      3.815725000      8.364829000
C        1.640117000      6.617578000      8.801291000
H        1.061018000      6.119263000      8.010692000
H        1.739034000      5.916464000      9.642245000
H        1.046638000      7.473619000      9.157275000
52
Et-PNNP*Cu2H monomer 2
Cu       1.193347000     -0.976257000      0.288865000
Cu      -1.227031000     -0.943873000      0.176992000
P        3.414369000     -0.800547000      0.121811000
P       -3.454935000     -0.729251000     -0.028074000
N        1.194125000      1.126408000      0.350335000
N       -1.109061000      1.127976000      0.049711000
C        3.589000000      0.936766000      0.779171000
C        2.372028000      1.779592000      0.453536000
C        2.478042000      3.166868000      0.313023000
C        1.314077000      3.905507000      0.080570000
C        0.079081000      3.263308000     -0.006418000
C        0.032830000      1.830489000      0.131409000
C       -1.169899000      3.931911000     -0.239582000
C       -2.322230000      3.215528000     -0.313868000
C       -2.321825000      1.772171000     -0.162533000
C       -3.505035000      1.046367000     -0.226470000
C        4.100780000     -0.699628000     -1.602920000
C        4.704085000     -1.743391000      1.066056000
C       -4.390025000     -1.426609000     -1.477542000
C       -4.569859000     -1.153910000      1.405341000
H        4.512599000      1.430856000      0.443209000
H       -0.033290000     -2.064002000      0.300268000
H        3.448782000      3.654905000      0.398924000
H        1.361769000      4.991521000     -0.034035000
H       -1.174524000      5.018800000     -0.353360000
H       -3.278783000      3.711771000     -0.486226000
H       -4.434847000      1.589877000     -0.408725000
H        3.667139000      0.831196000      1.875337000
H        3.408259000     -0.041431000     -2.151319000
H       -4.567171000     -2.492101000     -1.257886000
H        5.654109000     -1.185435000      1.073658000
H        4.879802000     -2.666856000      0.490920000
H       -5.375733000     -0.938253000     -1.541281000
H       -4.035083000     -0.805690000      2.302190000
H       -4.587115000     -2.254679000      1.464677000
H        3.962963000     -1.703559000     -2.034934000
C        4.261928000     -2.091441000      2.491926000
H        3.326501000     -2.668079000      2.485409000
H        5.030966000     -2.690458000      3.000923000
H        4.092941000     -1.190483000      3.099659000
C        5.548283000     -0.230419000     -1.776597000
H        5.811375000     -0.190399000     -2.844131000
H        5.707274000      0.776757000     -1.365549000
H        6.260325000     -0.910151000     -1.288480000
C       -3.626607000     -1.268058000     -2.795004000
H       -2.659240000     -1.789793000     -2.755611000
H       -4.202812000     -1.680245000     -3.636873000
H       -3.425469000     -0.208223000     -3.007734000
C       -5.990995000     -0.583661000      1.377766000
H       -6.542026000     -0.867918000      2.287365000
H       -5.976111000      0.514390000      1.328650000
H       -6.566402000     -0.953915000      0.517378000
104
Et-PNNP*Cu2H dimer 2
Cu       1.733020000      4.724643000     11.144560000
Cu       2.183176000      6.881712000      9.968463000
H        3.614212000      7.282719000     10.907837000
H        2.678617000      5.134062000      9.828764000
P        1.220061000      2.962838000     12.477805000
P        2.111182000      8.325042000      8.225225000
N       -0.221830000      5.350749000     11.367250000
N        0.141232000      7.327757000     10.197472000
C       -0.527225000      3.302454000     12.615582000
H       -1.217189000      2.623271000     13.121663000
C       -1.046503000      4.456289000     12.042915000
C       -2.463771000      4.751717000     12.137294000
H       -3.098381000      4.042198000     12.670876000
C       -2.987225000      5.873273000     11.578797000
H       -4.056307000      6.090343000     11.645082000
C       -2.133679000      6.796143000     10.886328000
C       -0.730907000      6.475679000     10.830731000
C       -2.586620000      7.955104000     10.255808000
H       -3.652274000      8.196921000     10.280716000
C       -1.684314000      8.785952000      9.589159000
H       -2.015704000      9.693244000      9.084413000
C       -0.328704000      8.439296000      9.590609000
C        0.693688000      9.326343000      8.915932000
H        1.156154000      9.982114000      9.675021000
H        0.211077000      9.975122000      8.169878000
C        1.335194000      1.206794000     11.869507000
C        1.888742000      2.824545000     14.210321000
C        1.565013000      7.923817000      6.491676000
C        3.429827000      9.606475000      7.956962000
Cu       3.012874000      6.957850000     12.429119000
Cu       4.144716000      5.555992000     10.698286000
P        1.876424000      7.945296000     14.127115000
P        5.902215000      4.906474000      9.423625000
N        4.022882000      5.864849000     13.859872000
N        5.164335000      4.606179000     12.272466000
C        2.761122000      7.160608000     15.464674000
H        2.592862000      7.422058000     16.511902000
C        3.740262000      6.218785000     15.175309000
C        4.490879000      5.584459000     16.242949000
H        4.261484000      5.874261000     17.269752000
C        5.449764000      4.660637000     15.976275000
H        6.018187000      4.189026000     16.781874000
C        5.730976000      4.288915000     14.618883000
C        4.955192000      4.931754000     13.590119000
C        6.713119000      3.369848000     14.248322000
H        7.316097000      2.889307000     15.023018000
C        6.927412000      3.081105000     12.899411000
H        7.692211000      2.370216000     12.586839000
C        6.125575000      3.715863000     11.944397000
C        6.286929000      3.409587000     10.472660000
H        5.531543000      2.659502000     10.178158000
H        7.278629000      2.978306000     10.270892000
C        2.004369000      9.772766000     14.465287000
C        0.061003000      7.630382000     14.394384000
C        7.540118000      5.781830000      9.290214000
C        5.683887000      4.178048000      7.728209000
H        4.278420000      9.064463000      7.508832000
H        7.439925000      6.480637000      8.442975000
H        0.722809000      0.556993000     12.515259000
H        2.943671000      2.519879000     14.111856000
H        1.648089000      9.975423000     15.488510000
H       -0.098947000      6.579819000     14.109920000
H        2.384979000      0.896369000     11.999063000
H        1.906595000      3.854586000     14.596399000
H        2.471126000      7.579465000      5.965805000
H        1.230059000      8.842720000      5.983401000
H        3.761904000      9.889091000      8.968367000
H        1.305373000     10.272627000     13.774766000
H       -0.465780000      8.234043000     13.637095000
H        8.328076000      5.060606000      9.018628000
H        4.725422000      3.637001000      7.769426000
H        5.509597000      5.038408000      7.061665000
C        6.793864000      3.281719000      7.168523000
H        7.753048000      3.812990000      7.093954000
H        6.950914000      2.390870000      7.793013000
H        6.534068000      2.931108000      6.158095000
C        7.920950000      6.549107000     10.561481000
H        8.071301000      5.871366000     11.413306000
H        8.855253000      7.110042000     10.411173000
H        7.132117000      7.261058000     10.842414000
C        3.084557000     10.848929000      7.128940000
H        2.267080000     11.426336000      7.583517000
H        3.955559000     11.517678000      7.054756000
H        2.783268000     10.589779000      6.104285000
C        0.480278000      6.842360000      6.433858000
H        0.805527000      5.929521000      6.952480000
H       -0.452005000      7.177228000      6.909887000
H        0.247375000      6.581910000      5.390762000
C        0.906420000      1.065104000     10.406831000
H       -0.134864000      1.390687000     10.269198000
H        1.535433000      1.684032000      9.750341000
H        0.982580000      0.019940000     10.070703000
C        1.139263000      1.901341000     15.174847000
H        1.157191000      0.852910000     14.843747000
H        1.595941000      1.936023000     16.175881000
H        0.088125000      2.206170000     15.279973000
C        3.425847000     10.307830000     14.274982000
H        3.473426000     11.387953000     14.480313000
H        4.129858000      9.802246000     14.951485000
H        3.776382000     10.138466000     13.246320000
C       -0.495016000      7.901189000     15.795158000
H        0.016278000      7.286663000     16.549779000
H       -0.385294000      8.955648000     16.087350000
H       -1.567649000      7.657965000     15.839715000
68
Ph-PNNP*Cu2H monomer
Cu       1.195167000     -0.850121000      0.434839000
Cu      -1.216282000     -0.840948000      0.298533000
P        3.420205000     -0.701615000      0.277121000
P       -3.437263000     -0.670671000     -0.024434000
N        1.193317000      1.234819000      0.297091000
N       -1.104790000      1.199579000     -0.041001000
C        3.580907000      1.091000000      0.781875000
C        2.363707000      1.902171000      0.385565000
C        2.461085000      3.281183000      0.173217000
C        1.295392000      3.995576000     -0.117949000
C        0.067351000      3.338274000     -0.193086000
C        0.030714000      1.915015000      0.019902000
C       -1.183711000      3.983266000     -0.474857000
C       -2.329859000      3.254742000     -0.524405000
C       -2.318132000      1.821021000     -0.302447000
C       -3.494559000      1.083055000     -0.350009000
H        4.509897000      1.552151000      0.416346000
H       -0.025128000     -1.936934000      0.586799000
H       -1.195912000      5.063009000     -0.642228000
H       -3.288632000      3.733000000     -0.730531000
H       -4.436173000      1.605458000     -0.529148000
H        3.649751000      1.059155000      1.882758000
C        4.156199000     -0.774372000     -1.399659000
C        4.611303000     -2.009016000     -1.897967000
H        4.594126000     -2.892951000     -1.257408000
C        5.090890000     -2.112690000     -3.203544000
H        5.446854000     -3.076090000     -3.572374000
C        5.109202000     -0.990565000     -4.038841000
H        5.479953000     -1.074221000     -5.061511000
C        4.645099000      0.235650000     -3.558145000
H        4.649782000      1.115185000     -4.204174000
C        4.170400000      0.345515000     -2.247998000
H        3.803541000      1.310069000     -1.893016000
C        4.642770000     -1.542307000      1.357170000
C        4.155810000     -2.374077000      2.377801000
H        3.078370000     -2.530461000      2.469322000
C        5.039510000     -3.004404000      3.258688000
H        4.650222000     -3.650091000      4.047453000
C        6.416592000     -2.815889000      3.120928000
H        7.107530000     -3.312301000      3.804310000
C        6.910815000     -1.996242000      2.100027000
H        7.986736000     -1.851794000      1.987261000
C        6.030239000     -1.361924000      1.222359000
H        6.423129000     -0.732398000      0.421657000
C       -4.229496000     -1.503564000     -1.460518000
C       -4.669840000     -2.834826000     -1.349171000
H       -4.603405000     -3.349509000     -0.388297000
C       -5.194463000     -3.503581000     -2.455381000
H       -5.536384000     -4.535055000     -2.351271000
C       -5.277723000     -2.858832000     -3.694784000
H       -5.685810000     -3.384073000     -4.559945000
C       -4.833337000     -1.540193000     -3.817100000
H       -4.893515000     -1.029358000     -4.780125000
C       -4.312344000     -0.866540000     -2.708260000
H       -3.964990000      0.164516000     -2.803378000
C       -4.632744000     -0.973822000      1.345053000
C       -4.129057000     -1.271014000      2.621165000
H       -3.049478000     -1.371158000      2.756644000
C       -4.993857000     -1.445914000      3.705078000
H       -4.587866000     -1.678939000      4.691152000
C       -6.374550000     -1.332489000      3.523750000
H       -7.051725000     -1.473197000      4.368036000
C       -6.887212000     -1.045049000      2.254025000
H       -7.965552000     -0.960280000      2.106195000
C       -6.023385000     -0.867103000      1.171820000
H       -6.433041000     -0.651479000      0.183077000
H        3.425844000      3.782123000      0.252149000
H        1.335748000      5.074903000     -0.285696000
136
Ph-PNNP*Cu2H dimer
Cu       5.925347000      9.018285000      5.169899000
Cu       7.665576000      8.241458000      6.803247000
H        7.710620000      6.574571000      6.318912000
H        7.570715000      8.809073000      5.061440000
P        4.258577000      9.792605000      3.813946000
P        9.487835000      8.591595000      8.136216000
N        5.018620000     10.000505000      6.718219000
N        6.628100000      9.320899000      8.256508000
C        3.418398000     10.741668000      5.064820000
H        2.506012000     11.296587000      4.838889000
C        3.877270000     10.715146000      6.374841000
C        3.174357000     11.450642000      7.407557000
H        2.265089000     11.982883000      7.125020000
C        3.637142000     11.482887000      8.682901000
H        3.111804000     12.042915000      9.460160000
C        4.836118000     10.775718000      9.028409000
C        5.481791000     10.025636000      7.982782000
C        5.407371000     10.791491000     10.300125000
H        4.923313000     11.361592000     11.096947000
C        6.594695000     10.098509000     10.541982000
H        7.068600000     10.108183000     11.523261000
C        7.172076000      9.377092000      9.492360000
C        8.458223000      8.612363000      9.697647000
H        8.232765000      7.547942000      9.879318000
H        9.012252000      8.988851000     10.569715000
Cu       6.077433000      6.258224000      6.293114000
Cu       7.661041000      7.156858000      4.570809000
P        4.480879000      5.457651000      7.711679000
P        9.441979000      6.985120000      3.146340000
N        5.191891000      5.167171000      4.803143000
N        6.671501000      5.946903000      3.185062000
C        3.683400000      4.391600000      6.526651000
H        2.881702000      3.711131000      6.820080000
C        4.143301000      4.352494000      5.217463000
C        3.534370000      3.455790000      4.253973000
H        2.717643000      2.817515000      4.594732000
C        3.968032000      3.408519000      2.967996000
H        3.508991000      2.731639000      2.243289000
C        5.048377000      4.250859000      2.542084000
C        5.625575000      5.126588000      3.527359000
C        5.570817000      4.250994000      1.249004000
H        5.136911000      3.588891000      0.495753000
C        6.646865000      5.080314000      0.931350000
H        7.078658000      5.092081000     -0.069154000
C        7.169560000      5.909774000      1.929168000
C        8.342299000      6.816391000      1.643446000
H        7.984878000      7.844806000      1.465914000
H        8.889440000      6.494373000      0.745784000
C        3.136905000      6.408645000      8.530789000
C        3.360175000      7.022809000      9.776237000
H        4.320308000      6.896807000     10.280689000
C        2.360701000      7.785618000     10.380918000
H        2.548107000      8.248274000     11.351668000
C        1.125981000      7.961000000      9.746607000
H        0.345411000      8.558575000     10.220515000
C        0.901151000      7.369112000      8.501539000
H       -0.056380000      7.504334000      7.995111000
C        1.898568000      6.598458000      7.897702000
C        5.059614000      4.337428000      9.061080000
C        4.176564000      3.720574000      9.963948000
H        3.109349000      3.946341000      9.920200000
C        4.654840000      2.826726000     10.923916000
H        3.957988000      2.354667000     11.619322000
C        6.021520000      2.535687000     10.996326000
H        6.393175000      1.837705000     11.748627000
C        6.908042000      3.145870000     10.105297000
H        7.976512000      2.929277000     10.159621000
C        6.429690000      4.043420000      9.146354000
H        7.120255000      4.529297000      8.452173000
C       10.510675000      8.409960000      2.685091000
C       10.293278000      9.641672000      3.322273000
H        9.520596000      9.715655000      4.090441000
C       11.054164000     10.761561000      2.973263000
H       10.874669000     11.712793000      3.476561000
C       12.041068000     10.660342000      1.990215000
H       12.636291000     11.534253000      1.719536000
C       12.267967000      9.434760000      1.354159000
H       13.039116000      9.350585000      0.586192000
C       11.508309000      8.315713000      1.698665000
H       11.697709000      7.361157000      1.204186000
C       10.585939000      5.551284000      3.041534000
C       10.242701000      4.363656000      2.372326000
H        9.300598000      4.291848000      1.826629000
C       11.096625000      3.257106000      2.402298000
H       10.812782000      2.344706000      1.874712000
C       12.305524000      3.317008000      3.098793000
H       12.972634000      2.453805000      3.117461000
C       12.654211000      4.492118000      3.773703000
H       13.596110000      4.550339000      4.322080000
C       11.800620000      5.594849000      3.752464000
H       12.084279000      6.503725000      4.286532000
C        4.812449000     10.984465000      2.522544000
C        4.995637000     12.340846000      2.833038000
H        4.730164000     12.696529000      3.831016000
C        5.506636000     13.227268000      1.880246000
H        5.639361000     14.279878000      2.138179000
C        5.841734000     12.771822000      0.602932000
H        6.237277000     13.464185000     -0.142165000
C        5.666576000     11.420197000      0.284736000
H        5.925740000     11.054962000     -0.711010000
C        5.163496000     10.533050000      1.237265000
H        5.032345000      9.480356000      0.977305000
H        1.719387000      6.133832000      6.926154000
C        2.915714000      8.856595000      2.967090000
C        2.691983000      7.520424000      3.334716000
H        3.356558000      7.043910000      4.058228000
C        1.631329000      6.799366000      2.779924000
H        1.476312000      5.759814000      3.073413000
C        0.783777000      7.402457000      1.846662000
H       -0.042374000      6.838242000      1.410080000
C        1.002042000      8.731511000      1.469810000
H        0.344874000      9.209190000      0.740391000
C        2.059894000      9.454302000      2.025493000
H        2.223749000     10.489695000      1.721852000
C       10.460478000     10.147000000      8.208196000
C       11.648151000     10.246120000      7.458715000
H       12.021938000      9.375301000      6.916715000
C       12.360453000     11.444089000      7.407128000
H       13.283951000     11.497683000      6.827839000
C       11.893645000     12.572038000      8.090824000
H       12.450187000     13.509576000      8.048675000
C       10.709240000     12.489329000      8.826114000
H       10.333682000     13.363896000      9.360434000
C        9.996444000     11.288171000      8.885436000
H        9.068763000     11.248546000      9.458351000
C       10.735311000      7.294348000      8.520778000
C       11.729535000      7.471905000      9.499107000
H       11.805084000      8.421301000     10.032657000
C       12.629772000      6.444647000      9.786004000
H       13.396309000      6.593208000     10.548787000
C       12.550266000      5.228629000      9.097952000
H       13.256369000      4.427270000      9.322773000
C       11.569518000      5.045683000      8.120496000
H       11.506807000      4.103556000      7.573618000
C       10.666917000      6.073942000      7.830773000
H        9.900451000      5.936310000      7.064965000
64
iPr-PNNP*Cu2H monomer 1
Cu       1.185454000     -0.768705000      0.216363000
Cu      -1.238105000     -0.725259000      0.147917000
P        3.415415000     -0.630283000      0.096749000
P       -3.474461000     -0.496497000      0.013857000
N        1.194319000      1.329458000      0.330924000
N       -1.114431000      1.347979000      0.080267000
C        3.603273000      1.125607000      0.703716000
C        2.376943000      1.973267000      0.419108000
C        2.486070000      3.364106000      0.313578000
C        1.320248000      4.114491000      0.136119000
C        0.079871000      3.480232000      0.065145000
C        0.031794000      2.044167000      0.158483000
C       -1.172710000      4.159800000     -0.108035000
C       -2.329575000      3.449426000     -0.172255000
C       -2.329883000      2.001431000     -0.074928000
C       -3.519656000      1.283502000     -0.133002000
C        4.156861000     -0.653975000     -1.627935000
C        3.188531000      0.059067000     -2.588058000
C        5.585972000     -0.121710000     -1.789446000
C        4.515555000     -1.623817000      1.248889000
C        5.890394000     -1.054407000      1.625709000
C        4.612931000     -3.072375000      0.747328000
C       -4.434399000     -1.210689000     -1.443579000
C       -3.453647000     -1.560396000     -2.573135000
C       -5.566670000     -0.319058000     -1.970238000
C       -4.477672000     -0.941078000      1.545154000
C       -5.926855000     -0.443273000      1.574760000
C       -4.386095000     -2.444883000      1.840094000
H        4.512620000      1.618980000      0.331047000
H       -0.045570000     -1.850957000      0.215167000
H        3.461328000      3.845449000      0.386088000
H        1.370476000      5.203268000      0.053083000
H       -1.176853000      5.250003000     -0.183974000
H       -3.288842000      3.954287000     -0.298471000
H       -4.448082000      1.845107000     -0.252407000
H        3.131864000      1.136981000     -2.375568000
H        2.171013000     -0.351023000     -2.520344000
H        3.538555000     -0.056257000     -3.625676000
H        5.874484000     -0.151045000     -2.852298000
H        6.321778000     -0.715046000     -1.232843000
H        5.673752000      0.925022000     -1.461469000
H        5.835138000     -0.012849000      1.970848000
H        6.599442000     -1.095852000      0.788443000
H        6.322695000     -1.648875000      2.446444000
H        5.069681000     -3.711897000      1.517679000
H        5.241955000     -3.144938000     -0.152953000
H        3.622086000     -3.483818000      0.507157000
H       -3.987676000     -2.029336000     -3.415507000
H       -2.668754000     -2.248166000     -2.229370000
H       -2.960962000     -0.652787000     -2.955117000
H       -6.095384000     -0.825847000     -2.793910000
H       -5.163357000      0.625298000     -2.364902000
H       -6.308009000     -0.071767000     -1.199500000
H       -6.554098000     -0.988625000      0.853786000
H       -5.997412000      0.631036000      1.353216000
H       -6.365222000     -0.606253000      2.572869000
H       -4.824037000     -2.669371000      2.825757000
H       -3.343344000     -2.792303000      1.837642000
H       -4.941172000     -3.038139000      1.096680000
H        3.720746000      1.039924000      1.798666000
H        4.149794000     -1.728043000     -1.882942000
H        3.893812000     -1.632294000      2.162617000
H       -4.866236000     -2.149745000     -1.055388000
H       -3.912782000     -0.404201000      2.327274000
128
iPr-PNNP*Cu2H dimer 1
Cu       6.013785000      9.147040000      5.013288000
Cu       7.561251000      8.196158000      6.777707000
H        7.559792000      6.497678000      6.352186000
H        7.602959000      8.694603000      5.037858000
P        4.436443000      9.957028000      3.585210000
P        9.298770000      8.515149000      8.252180000
N        5.046294000     10.167086000      6.522171000
N        6.487770000      9.366413000      8.164902000
C        3.588795000     10.983618000      4.773041000
H        2.765864000     11.644750000      4.491320000
C        3.989715000     10.970171000      6.101621000
C        3.316796000     11.806804000      7.076801000
H        2.479166000     12.416681000      6.734391000
C        3.719402000     11.838347000      8.372498000
H        3.218644000     12.477513000      9.104038000
C        4.823047000     11.027268000      8.800258000
C        5.440644000     10.182651000      7.809135000
C        5.332864000     11.033740000     10.097838000
H        4.876076000     11.682658000     10.849305000
C        6.425466000     10.227793000     10.422885000
H        6.849349000     10.222932000     11.426762000
C        6.966454000      9.405332000      9.430574000
C        8.139162000      8.504495000      9.720176000
H        7.785270000      7.464965000      9.815728000
H        8.624534000      8.782383000     10.667844000
C        4.925659000     11.134892000      2.205364000
C        5.450525000     10.385538000      0.975609000
H        5.758656000     11.098957000      0.194633000
H        4.698013000      9.715853000      0.536119000
H        6.330548000      9.777080000      1.236516000
C        5.961877000     12.134884000      2.733557000
H        6.216559000     12.872486000      1.955700000
H        6.888041000     11.618144000      3.030061000
H        5.584973000     12.676781000      3.611903000
C        3.114693000      8.866279000      2.808925000
C        2.001539000      9.632412000      2.084162000
H        2.379668000     10.251983000      1.258545000
H        1.457419000     10.288402000      2.780510000
H        1.270004000      8.926921000      1.658033000
C        2.540652000      7.944095000      3.892236000
H        1.841594000      7.218909000      3.447855000
H        1.994646000      8.527070000      4.648957000
H        3.331109000      7.380694000      4.407001000
C       10.082626000     10.219860000      8.454969000
C       10.723462000     10.717212000      7.152043000
H       10.037801000     10.597142000      6.302057000
H       11.652078000     10.174737000      6.919321000
H       10.980225000     11.784879000      7.237076000
C       11.025676000     10.373623000      9.653992000
H       11.312281000     11.429809000      9.779222000
H       11.953535000      9.798711000      9.514925000
H       10.562682000     10.046982000     10.596309000
C       10.608042000      7.272002000      8.766983000
C       11.734974000      7.213854000      7.725840000
H       12.249058000      8.177219000      7.605418000
H       11.341257000      6.915426000      6.742877000
H       12.488201000      6.469163000      8.027608000
C        9.987978000      5.880806000      8.959880000
H       10.778838000      5.148108000      9.185607000
H        9.465188000      5.551464000      8.049994000
H        9.268179000      5.854392000      9.788875000
Cu       5.971674000      6.054096000      6.424923000
Cu       7.471837000      6.991659000      4.615677000
P        4.496038000      5.136738000      7.912136000
P        9.121372000      6.737773000      3.037696000
N        4.878721000      5.156798000      4.918702000
N        6.273294000      5.961230000      3.238765000
C        3.488687000      4.295413000      6.699934000
H        2.639369000      3.670906000      6.986677000
C        3.793915000      4.398380000      5.352263000
C        2.986634000      3.703017000      4.367270000
H        2.124946000      3.136335000      4.723793000
C        3.297134000      3.745409000      3.047205000
H        2.695324000      3.211669000      2.307396000
C        4.437486000      4.495645000      2.604019000
C        5.186909000      5.207855000      3.607375000
C        4.860184000      4.552665000      1.276358000
H        4.301460000      4.005291000      0.512927000
C        5.995972000      5.289224000      0.935871000
H        6.354314000      5.338299000     -0.092119000
C        6.669804000      5.982085000      1.946428000
C        7.892055000      6.809290000      1.633658000
H        7.605482000      7.875100000      1.586949000
H        8.306587000      6.534065000      0.654434000
C        5.144979000      3.739330000      8.998530000
C        5.908465000      4.244354000     10.228425000
H        6.361107000      3.397836000     10.769360000
H        5.261289000      4.779692000     10.935594000
H        6.721750000      4.924542000      9.931252000
C        6.035823000      2.832198000      8.138560000
H        6.917542000      3.384556000      7.777200000
H        5.494681000      2.450602000      7.262084000
H        6.390428000      1.972515000      8.729486000
C        3.229233000      6.075344000      8.947879000
C        3.846312000      7.141455000      9.861517000
H        3.056513000      7.793864000     10.266272000
H        4.561925000      7.772749000      9.318905000
H        4.371472000      6.696336000     10.718760000
C        2.243847000      5.176632000      9.705382000
H        2.738610000      4.631701000     10.523398000
H        1.762531000      4.440634000      9.046245000
H        1.445886000      5.786726000     10.158884000
C       10.152146000      5.177603000      2.740622000
C       10.193329000      4.659391000      1.296601000
H       10.892722000      3.811310000      1.221357000
H       10.519381000      5.422580000      0.577901000
H        9.205098000      4.293800000      0.980657000
C        9.703895000      4.068815000      3.706080000
H       10.376064000      3.199316000      3.629444000
H        8.685291000      3.727147000      3.470335000
H        9.698476000      4.415755000      4.747695000
C       10.260582000      8.170493000      2.628748000
C       11.283093000      8.354230000      3.758055000
H       11.856838000      9.281927000      3.608016000
H       12.006953000      7.524558000      3.784344000
H       10.787968000      8.410135000      4.737084000
C       10.942794000      8.149567000      1.255378000
H       10.224862000      8.060809000      0.428027000
H       11.660510000      7.319341000      1.177394000
H       11.508926000      9.082596000      1.102100000
H        9.187482000     10.841111000      8.636309000
H       11.026393000      7.612934000      9.729526000
H       11.171655000      5.491544000      3.028334000
H        9.560805000      9.024253000      2.666433000
H        4.013962000     11.690311000      1.925018000
H        3.662749000      8.243845000      2.080759000
H        4.268735000      3.157022000      9.331725000
H        2.672892000      6.599270000      8.151659000
64
iPr-PNNP*Cu2H monomer 2
Cu      10.185129000     -3.193548000     -2.241245000
Cu      10.109566000     -3.229249000      0.183390000
P       10.602626000     -3.081876000     -4.439856000
P       10.276788000     -3.267178000      2.430301000
N       11.709471000     -4.638262000     -2.184706000
N       11.759353000     -4.491194000      0.131811000
C       11.443756000     -4.741588000     -4.608331000
C       12.201289000     -5.113054000     -3.349103000
C       13.326567000     -5.941474000     -3.408250000
C       13.951314000     -6.305793000     -2.211519000
C       13.454634000     -5.848375000     -0.991193000
C       12.299455000     -4.988272000     -0.993116000
C       14.022782000     -6.165044000      0.288886000
C       13.466974000     -5.664176000      1.423180000
C       12.297693000     -4.805459000      1.373473000
C       11.726227000     -4.310678000      2.539015000
C       11.852428000     -1.780414000     -4.998966000
C       12.352354000     -0.981211000     -3.784022000
C       13.030082000     -2.298638000     -5.833990000
C        9.301210000     -3.092737000     -5.788097000
C        8.132368000     -3.999296000     -5.375197000
C        9.801541000     -3.411654000     -7.202509000
C       10.759004000     -1.659467000      3.287517000
C       11.200397000     -1.765140000      4.752254000
C        9.716261000     -0.550160000      3.084388000
C        8.934911000     -4.172950000      3.397140000
C        9.323769000     -4.723071000      4.775345000
C        7.613262000     -3.393512000      3.445451000
H       12.091245000     -4.825980000     -5.491851000
H        9.262709000     -2.548575000     -1.048040000
H       13.693859000     -6.300495000     -4.369498000
H       14.832842000     -6.951903000     -2.222459000
H       14.901939000     -6.812772000      0.332002000
H       13.887378000     -5.900411000      2.402236000
H       12.185800000     -4.588402000      3.489610000
H       12.942512000     -1.615920000     -3.106858000
H       11.519366000     -0.561897000     -3.203515000
H       12.997817000     -0.152141000     -4.114874000
H       13.658316000     -1.452363000     -6.153917000
H       12.710945000     -2.833907000     -6.738514000
H       13.669691000     -2.973458000     -5.245607000
H        7.770398000     -3.753520000     -4.366983000
H        8.420668000     -5.061733000     -5.382520000
H        7.295097000     -3.885296000     -6.080713000
H        8.970126000     -3.349099000     -7.922446000
H       10.211971000     -4.430550000     -7.263978000
H       10.578387000     -2.710670000     -7.536922000
H       11.656355000     -0.816248000      5.079218000
H       11.943251000     -2.560255000      4.904591000
H       10.346609000     -1.960537000      5.416513000
H       10.138475000      0.424349000      3.377522000
H        8.820846000     -0.716896000      3.700151000
H        9.397576000     -0.485846000      2.034529000
H        9.421270000     -3.923993000      5.522970000
H       10.269697000     -5.280519000      4.740209000
H        8.543963000     -5.414047000      5.135141000
H        6.793596000     -4.058007000      3.762004000
H        7.352340000     -2.973720000      2.463542000
H        7.658592000     -2.567407000      4.169750000
H       10.616401000     -5.460120000     -4.747252000
H       11.246959000     -1.103342000     -5.627849000
H        8.938257000     -2.049305000     -5.769981000
H       11.647682000     -1.397177000      2.685699000
H        8.786268000     -5.038218000      2.726326000
128
iPr-PNNP*Cu2H dimer 2
Cu       0.582590000     13.098345000      6.516643000
Cu       0.649443000     15.265742000      7.789859000
H        1.324129000     14.675277000      9.289472000
H        1.770918000     14.227244000      6.799516000
P        0.339467000     11.158481000      5.341380000
P        0.690522000     17.562452000      7.817297000
N       -1.356726000     13.558646000      5.986818000
N       -1.336899000     15.560690000      7.167611000
C       -1.308335000     11.485272000      4.739312000
H       -1.840154000     10.803228000      4.073079000
C       -1.968419000     12.639235000      5.140847000
C       -3.315407000     12.909928000      4.674224000
H       -3.787397000     12.171150000      4.024306000
C       -3.968254000     14.046780000      5.027028000
H       -4.980108000     14.251187000      4.668320000
C       -3.326622000     15.006243000      5.879924000
C       -2.000755000     14.685851000      6.343821000
C       -3.900868000     16.219921000      6.257795000
H       -4.902420000     16.472416000      5.900483000
C       -3.191650000     17.105087000      7.072323000
H       -3.613866000     18.063535000      7.373313000
C       -1.914997000     16.734928000      7.506840000
C       -1.090903000     17.651658000      8.376962000
H       -1.090268000     17.280808000      9.416347000
H       -1.513756000     18.666521000      8.382571000
C        1.459110000     11.029819000      3.823630000
C        0.841726000     10.424702000      2.556959000
H        1.531624000     10.549901000      1.706004000
H       -0.103202000     10.921622000      2.298006000
H        0.643175000      9.349098000      2.662455000
C        2.801768000     10.381152000      4.182929000
H        3.526640000     10.517173000      3.364849000
H        2.696330000      9.299159000      4.351592000
H        3.232103000     10.822890000      5.094145000
C        0.274995000      9.450376000      6.127740000
C       -0.157020000      8.299862000      5.209082000
H        0.553197000      8.124480000      4.390915000
H       -1.147185000      8.491477000      4.769092000
H       -0.230976000      7.364298000      5.787727000
C       -0.636172000      9.530801000      7.360451000
H       -0.617462000      8.576049000      7.908576000
H       -1.675483000      9.731145000      7.059827000
H       -0.324261000     10.326344000      8.050882000
C        0.639483000     18.497847000      6.185955000
C        1.961444000     18.305434000      5.430261000
H        2.210592000     17.240603000      5.326634000
H        2.797692000     18.804288000      5.945301000
H        1.893314000     18.742985000      4.421925000
C        0.242374000     19.977164000      6.247994000
H        0.132786000     20.380065000      5.228233000
H        1.011455000     20.580905000      6.752650000
H       -0.714071000     20.136669000      6.765502000
C        1.638193000     18.677734000      9.007557000
C        2.391359000     17.821990000     10.037070000
H        3.024920000     17.068819000      9.551381000
H        1.691246000     17.280295000     10.690133000
H        3.024011000     18.460708000     10.673991000
C        0.817379000     19.771200000      9.707823000
H        1.485051000     20.417887000     10.299405000
H        0.088675000     19.333406000     10.405893000
H        0.269839000     20.412405000      9.005337000
Cu       0.297697000     13.415603000      9.632594000
Cu       2.432314000     13.620129000      8.305263000
P       -1.641857000     12.994570000     10.757561000
P        4.701944000     13.897579000      8.185855000
N        0.918508000     11.518812000     10.168522000
N        2.920898000     11.695509000      8.999059000
C       -1.179425000     11.382982000     11.366540000
H       -1.822733000     10.796867000     12.025193000
C        0.043990000     10.834254000     11.005919000
C        0.430234000      9.526217000     11.500638000
H       -0.271863000      8.998722000     12.148436000
C        1.627240000      8.975808000     11.174290000
H        1.919548000      7.993421000     11.553507000
C        2.534099000      9.688332000     10.320734000
C        2.102723000     10.972368000      9.830741000
C        3.798138000      9.218424000      9.965197000
H        4.135010000      8.249461000     10.342505000
C        4.625779000      9.991295000      9.149416000
H        5.622298000      9.651879000      8.867367000
C        4.147458000     11.221186000      8.686282000
C        4.996928000     12.095766000      7.796418000
H        4.662956000     11.989806000      6.748884000
H        6.050569000     11.787095000      7.841001000
C       -1.969969000     14.054070000     12.281877000
C       -0.622847000     14.360961000     12.951871000
H       -0.764452000     15.048821000     13.801022000
H        0.083627000     14.818917000     12.244111000
H       -0.160651000     13.439707000     13.337542000
C       -2.966246000     13.480791000     13.296830000
H       -2.630809000     12.501190000     13.668985000
H       -3.972426000     13.359980000     12.874256000
H       -3.050795000     14.152228000     14.167397000
C       -3.301810000     12.792651000      9.879823000
C       -4.030505000     14.135284000      9.745684000
H       -4.895866000     14.029797000      9.073243000
H       -3.379910000     14.916626000      9.327819000
H       -4.410939000     14.486825000     10.716772000
C       -4.224509000     11.692713000     10.420139000
H       -4.613570000     11.929842000     11.420391000
H       -3.708324000     10.724969000     10.477284000
H       -5.090967000     11.573216000      9.749385000
C        5.815095000     14.292590000      9.663639000
C        7.048799000     13.397076000      9.842341000
H        7.672839000     13.778838000     10.666337000
H        7.679358000     13.347903000      8.944948000
H        6.755687000     12.370523000     10.107479000
C        4.975846000     14.324479000     10.951319000
H        5.587770000     14.676545000     11.797005000
H        4.599521000     13.322150000     11.202643000
H        4.104636000     14.985056000     10.852895000
C        5.486585000     14.761531000      6.718322000
C        5.200780000     16.267426000      6.800974000
H        5.520366000     16.769293000      5.874608000
H        5.747746000     16.739529000      7.632120000
H        4.128059000     16.456679000      6.944375000
C        6.970109000     14.482815000      6.449101000
H        7.185248000     13.409326000      6.353297000
H        7.606671000     14.890193000      7.248336000
H        7.280462000     14.966352000      5.508700000
H       -0.145755000     17.948892000      5.636908000
H        2.384715000     19.166581000      8.356098000
H        6.157323000     15.321854000      9.453182000
H        4.891950000     14.355976000      5.880219000
H        1.648391000     12.097942000      3.618466000
H        1.307635000      9.266764000      6.470727000
H       -2.375485000     14.996467000     11.874596000
H       -2.975585000     12.484503000      8.872073000
64
iPr-PNNP*Cu2H monomer 3
Cu       2.534590000      1.052976000      1.300828000
Cu       0.199342000      1.252681000      1.921322000
P        4.729952000      1.014619000      0.878729000
P       -1.897472000      1.526177000      2.687825000
N        3.042966000      0.860478000      3.322536000
N        0.827517000      1.250051000      3.905265000
C        5.304814000      0.357240000      2.534821000
C        4.337048000      0.674283000      3.660050000
C        4.782433000      0.718349000      4.985315000
C        3.845634000      0.942964000      5.998313000
C        2.498363000      1.118002000      5.683980000
C        2.099527000      1.077155000      4.300990000
C        1.462634000      1.351408000      6.650807000
C        0.176639000      1.516406000      6.244684000
C       -0.180582000      1.464827000      4.838750000
C       -1.497488000      1.625741000      4.430096000
C        5.668262000      2.629313000      0.730558000
C        5.445161000      3.286218000     -0.638604000
C        5.239818000      3.574544000      1.863716000
C        5.520361000     -0.212345000     -0.305876000
C        7.052465000     -0.171488000     -0.365374000
C        4.882879000     -0.148584000     -1.702129000
C       -2.833074000      3.113166000      2.318019000
C       -3.395205000      3.142223000      0.890965000
C       -1.887352000      4.299025000      2.556194000
C       -3.141619000      0.111854000      2.579909000
C       -4.484298000      0.397366000      3.261795000
C       -3.312985000     -0.431813000      1.154399000
H        6.320953000      0.691609000      2.794148000
H        1.085209000      1.164995000      0.542572000
H        5.837066000      0.566703000      5.214978000
H        4.160874000      0.983102000      7.044186000
H        1.727796000      1.390954000      7.710303000
H       -0.620713000      1.689990000      6.969363000
H       -2.259322000      1.794073000      5.195139000
H        4.373474000      3.445554000     -0.829842000
H        5.850855000      2.685948000     -1.463929000
H        5.942608000      4.268170000     -0.666650000
H        5.788930000      4.525577000      1.781539000
H        5.440837000      3.157888000      2.860200000
H        4.164411000      3.799482000      1.804625000
H        7.513128000     -0.255107000      0.629440000
H        7.410873000      0.759035000     -0.829768000
H        7.431390000     -1.005862000     -0.976357000
H        5.216886000     -1.004851000     -2.308525000
H        5.167451000      0.766286000     -2.241230000
H        3.786240000     -0.174241000     -1.642302000
H       -3.826522000      4.132686000      0.674554000
H       -4.188058000      2.398277000      0.736137000
H       -2.602031000      2.951869000      0.151836000
H       -2.423771000      5.249360000      2.406012000
H       -1.042858000      4.271120000      1.849802000
H       -1.475948000      4.290236000      3.574848000
H       -5.057356000      1.167801000      2.724661000
H       -4.352263000      0.734291000      4.299930000
H       -5.104650000     -0.513092000      3.284682000
H       -3.877867000     -1.377861000      1.174903000
H       -2.340081000     -0.622230000      0.680127000
H       -3.866515000      0.265859000      0.510099000
H        5.354822000     -0.739425000      2.414833000
H        6.740258000      2.395647000      0.850880000
H        5.215978000     -1.172855000      0.147936000
H       -3.666664000      3.178786000      3.038612000
H       -2.615035000     -0.657746000      3.170688000
128
iPr-PNNP*Cu2H dimer 3
Cu      -1.408060000     16.046577000      7.724488000
Cu      -2.514772000     14.099670000      8.872379000
H       -2.362335000     12.849596000      7.666778000
H       -0.834461000     14.730077000      8.555475000
P       -0.543877000     17.913184000      6.734007000
P       -3.135410000     13.143717000     10.866879000
N       -3.082151000     17.161150000      8.165667000
N       -4.104383000     15.405223000      9.298186000
C       -1.952572000     18.973013000      7.032136000
H       -1.974705000     20.014533000      6.702214000
C       -3.047145000     18.483119000      7.726310000
C       -4.176782000     19.345973000      8.018478000
H       -4.148164000     20.368271000      7.637730000
C       -5.227479000     18.904599000      8.755198000
H       -6.070135000     19.560703000      8.987418000
C       -5.241321000     17.556077000      9.247510000
C       -4.129467000     16.714211000      8.885869000
C       -6.247824000     17.034207000     10.059191000
H       -7.087923000     17.671608000     10.346064000
C       -6.170355000     15.714444000     10.509528000
H       -6.935915000     15.290217000     11.158713000
C       -5.085899000     14.932932000     10.100186000
C       -4.942648000     13.500303000     10.552308000
H       -5.236585000     12.821128000      9.733417000
H       -5.600026000     13.296006000     11.408971000
C        0.849457000     18.759335000      7.695163000
C        1.269657000     20.126304000      7.143298000
H        1.963453000     20.624450000      7.840051000
H        0.407160000     20.793089000      7.001605000
H        1.790502000     20.030563000      6.178802000
C        2.054077000     17.842766000      7.949631000
H        2.730045000     18.299817000      8.690409000
H        2.640772000     17.670722000      7.035632000
H        1.730514000     16.865374000      8.335257000
C       -0.164265000     18.182509000      4.913897000
C       -1.354170000     17.691501000      4.078875000
H       -2.289253000     18.179062000      4.386782000
H       -1.491453000     16.605077000      4.184940000
H       -1.185337000     17.908488000      3.012329000
C        1.139102000     17.505840000      4.473219000
H        1.284625000     17.635222000      3.388993000
H        1.112833000     16.424840000      4.677034000
H        2.021224000     17.925774000      4.976238000
C       -2.795758000     14.109990000     12.444981000
C       -1.285181000     14.145904000     12.716402000
H       -0.729846000     14.492638000     11.834134000
H       -0.900937000     13.151618000     12.995249000
H       -1.063399000     14.826551000     13.553273000
C       -3.575645000     13.703564000     13.700312000
H       -3.379431000     14.421776000     14.512708000
H       -3.263876000     12.712962000     14.063583000
H       -4.662645000     13.684117000     13.538826000
C       -3.074854000     11.325504000     11.364201000
C       -2.607112000     10.471137000     10.176415000
H       -1.654241000     10.831594000      9.767702000
H       -3.338724000     10.494466000      9.355435000
H       -2.483179000      9.421569000     10.487721000
C       -4.359836000     10.749543000     11.978530000
H       -4.177776000      9.720753000     12.328773000
H       -5.167666000     10.699060000     11.233753000
H       -4.723985000     11.332275000     12.834127000
Cu      -3.037227000     13.561251000      6.328249000
Cu      -0.712678000     13.525487000      7.288637000
P       -5.065464000     13.594790000      5.285110000
P        1.284221000     12.477178000      7.714209000
N       -2.169915000     13.636972000      4.457460000
N       -0.009003000     13.605948000      5.315911000
C       -4.435980000     13.605305000      3.614353000
H       -5.096592000     13.616207000      2.744181000
C       -3.066710000     13.630516000      3.392690000
C       -2.544265000     13.644832000      2.039206000
H       -3.261263000     13.666223000      1.216804000
C       -1.208454000     13.619824000      1.799887000
H       -0.816777000     13.619648000      0.779648000
C       -0.284927000     13.586554000      2.897886000
C       -0.843117000     13.617797000      4.225709000
C        1.099204000     13.507368000      2.748046000
H        1.527436000     13.475010000      1.743038000
C        1.922773000     13.455261000      3.874420000
H        3.006172000     13.381621000      3.782196000
C        1.328293000     13.510472000      5.138911000
C        2.163021000     13.465413000      6.395327000
H        2.235179000     14.481048000      6.822983000
H        3.182500000     13.121180000      6.174868000
C       -6.080836000     12.015060000      5.447017000
C       -5.131221000     10.810577000      5.422808000
H       -5.687271000      9.875085000      5.594519000
H       -4.351511000     10.898136000      6.193992000
H       -4.627623000     10.732075000      4.447548000
C       -7.198703000     11.865698000      4.409587000
H       -6.786067000     11.830877000      3.390081000
H       -7.926978000     12.687662000      4.454709000
H       -7.751812000     10.926402000      4.573712000
C       -6.358060000     14.955641000      5.299744000
C       -5.670416000     16.312083000      5.103495000
H       -6.421321000     17.115779000      5.046755000
H       -5.076021000     16.330249000      4.179441000
H       -4.995059000     16.538300000      5.941776000
C       -7.203472000     14.929913000      6.578334000
H       -6.571598000     15.028628000      7.473672000
H       -7.789058000     14.004174000      6.675414000
H       -7.914394000     15.771336000      6.580064000
C        1.673801000     10.664674000      7.340580000
C        2.975896000     10.394321000      6.574254000
H        3.152466000      9.308680000      6.508618000
H        3.855684000     10.844703000      7.051919000
H        2.913773000     10.773924000      5.543765000
C        0.476871000     10.011073000      6.631231000
H        0.650010000      8.929927000      6.508873000
H        0.323582000     10.441811000      5.630940000
H       -0.454827000     10.152518000      7.194552000
C        2.260258000     12.895295000      9.259409000
C        1.597471000     12.232081000     10.475168000
H        2.057772000     12.593332000     11.407904000
H        1.721600000     11.137787000     10.454061000
H        0.522110000     12.456321000     10.512420000
C        3.772059000     12.638535000      9.235661000
H        4.266584000     13.105720000      8.372613000
H        3.998774000     11.562227000      9.217570000
H        4.238187000     13.050948000     10.145137000
H       -3.109111000     15.127164000     12.151214000
H       -2.281674000     11.304334000     12.132807000
H        1.758951000     10.215381000      8.346203000
H        2.087802000     13.983636000      9.336621000
H        0.345349000     18.922509000      8.663411000
H       -0.067649000     19.274096000      4.777134000
H       -6.529555000     12.083539000      6.453430000
H       -7.013769000     14.768735000      4.430771000
76
tBu-PNNP*Cu2H monomer
Cu       1.207669000     -0.675563000      0.243202000
Cu      -1.217009000     -0.686924000      0.164387000
P        3.444846000     -0.521713000      0.163184000
P       -3.461454000     -0.516799000      0.014432000
N        1.176270000      1.420031000      0.174328000
N       -1.130935000      1.373528000     -0.086994000
C        3.588673000      1.298382000      0.574802000
C        2.345497000      2.091764000      0.216792000
C        2.428713000      3.471218000     -0.001568000
C        1.251279000      4.180760000     -0.253937000
C        0.024220000      3.518354000     -0.283649000
C        0.001643000      2.095592000     -0.064399000
C       -1.238485000      4.155456000     -0.531224000
C       -2.381659000      3.420804000     -0.539586000
C       -2.357759000      1.988637000     -0.304421000
C       -3.532653000      1.247442000     -0.291231000
C        4.226988000     -0.666793000     -1.569507000
C        3.479374000      0.357632000     -2.449239000
C        3.926961000     -2.074106000     -2.122289000
C        5.735223000     -0.382547000     -1.630600000
C        4.501582000     -1.339697000      1.525558000
C        5.839723000     -0.642617000      1.822783000
C        3.612611000     -1.296716000      2.786849000
C        4.749504000     -2.813390000      1.159745000
C       -4.293496000     -1.330029000     -1.503865000
C       -3.444660000     -0.851016000     -2.699167000
C       -5.756474000     -0.918386000     -1.726887000
C       -4.176801000     -2.861923000     -1.415739000
C       -4.448807000     -0.771398000      1.634009000
C       -5.805859000     -0.052385000      1.665996000
C       -4.629418000     -2.267389000      1.936522000
C       -3.537340000     -0.156467000      2.716668000
H        4.484690000      1.765854000      0.139572000
H       -0.002836000     -1.780116000      0.312935000
H        3.393698000      3.976582000      0.039373000
H        1.281841000      5.259279000     -0.429192000
H       -1.261056000      5.233621000     -0.708345000
H       -3.348508000      3.893790000     -0.720168000
H       -4.470177000      1.777602000     -0.472009000
H        3.697636000      1.396870000     -2.166646000
H        2.389816000      0.215218000     -2.402759000
H        3.795121000      0.223498000     -3.496685000
H        4.254095000     -2.128460000     -3.173548000
H        2.850132000     -2.292916000     -2.087271000
H        4.450628000     -2.864619000     -1.570147000
H        6.058315000     -0.354965000     -2.684517000
H        6.325261000     -1.162170000     -1.129634000
H        5.995926000      0.588658000     -1.184664000
H        5.707114000      0.411608000      2.104201000
H        6.532603000     -0.684869000      0.973515000
H        6.330794000     -1.145376000      2.672594000
H        2.651571000     -1.803118000      2.615933000
H        3.400062000     -0.268885000      3.115514000
H        4.131934000     -1.805237000      3.615499000
H        5.188948000     -3.334698000      2.025552000
H        5.452066000     -2.917243000      0.321429000
H        3.813946000     -3.327681000      0.896174000
H       -3.815111000     -1.327330000     -3.622102000
H       -2.386472000     -1.127774000     -2.573409000
H       -3.497332000      0.239377000     -2.822216000
H       -6.106724000     -1.304440000     -2.699611000
H       -5.875770000      0.174493000     -1.744753000
H       -6.424892000     -1.326708000     -0.956486000
H       -4.822387000     -3.290175000     -0.638568000
H       -3.141878000     -3.171316000     -1.209343000
H       -4.480547000     -3.306244000     -2.378234000
H       -6.520745000     -0.472453000      0.947122000
H       -5.696925000      1.021299000      1.457488000
H       -6.252188000     -0.151302000      2.670429000
H       -4.988875000     -2.392029000      2.971668000
H       -3.680274000     -2.815231000      1.841718000
H       -5.369294000     -2.738084000      1.274996000
H       -4.018480000     -0.262472000      3.703340000
H       -3.360169000      0.912758000      2.534013000
H       -2.561194000     -0.663363000      2.753965000
H        3.718581000      1.347092000      1.669405000
152
tBu-PNNP*Cu2H dimer
Cu       5.830080000      9.146161000      5.026900000
Cu       7.488809000      8.274636000      6.738907000
H        7.506818000      6.565610000      6.328388000
H        7.427033000      8.730147000      4.984533000
P        4.261387000     10.074839000      3.623947000
P        9.317871000      8.701721000      8.107471000
N        4.811866000     10.019919000      6.597231000
N        6.402678000      9.369345000      8.170799000
C        3.266101000     10.813036000      4.910992000
H        2.354148000     11.374741000      4.698367000
C        3.657082000     10.711561000      6.236901000
C        2.870161000     11.351418000      7.274224000
H        1.938933000     11.838014000      6.979812000
C        3.291410000     11.368717000      8.563351000
H        2.711838000     11.870311000      9.342293000
C        4.527798000     10.733542000      8.919215000
C        5.234822000     10.033571000      7.877158000
C        5.081102000     10.784277000     10.197495000
H        4.553189000     11.322380000     10.988845000
C        6.309470000     10.173569000     10.447750000
H        6.780115000     10.226303000     11.429238000
C        6.934755000      9.476954000      9.408409000
C        8.267059000      8.809529000      9.650269000
H        8.095335000      7.759613000      9.943070000
H        8.782643000      9.294007000     10.492908000
C        4.951703000     11.576183000      2.642644000
C        5.756838000     11.100085000      1.423437000
H        6.335663000     11.943076000      1.010055000
H        5.112163000     10.720000000      0.620125000
H        6.466937000     10.306828000      1.701126000
C        3.895890000     12.606759000      2.213028000
H        3.275042000     12.926103000      3.062283000
H        3.233111000     12.231720000      1.422402000
H        4.401167000     13.504877000      1.817624000
C        5.916940000     12.254976000      3.636116000
H        6.395570000     13.120548000      3.147590000
H        6.708716000     11.564927000      3.965498000
H        5.385831000     12.614707000      4.528372000
C        3.019592000      9.043359000      2.601181000
C        3.742607000      8.299117000      1.466321000
H        4.639824000      7.781415000      1.831703000
H        4.038650000      8.968703000      0.648255000
H        3.068430000      7.538495000      1.039534000
C        1.839435000      9.842680000      2.028356000
H        2.151404000     10.520491000      1.223111000
H        1.324012000     10.433434000      2.798646000
H        1.099492000      9.145403000      1.599629000
C        2.483541000      8.003624000      3.606014000
H        1.808069000      7.307820000      3.081899000
H        1.927006000      8.482351000      4.423239000
H        3.297571000      7.412398000      4.049762000
C       10.175828000     10.416936000      7.999747000
C       10.881995000     10.514002000      6.633787000
H       10.181785000     10.307179000      5.811955000
H       11.731214000      9.825302000      6.541774000
H       11.269226000     11.537616000      6.499408000
C       11.171996000     10.738031000      9.123424000
H       11.515860000     11.780784000      9.015242000
H       12.063699000     10.098417000      9.085660000
H       10.721642000     10.647711000     10.122484000
C        9.049832000     11.470815000      8.012763000
H        8.552800000     11.541543000      8.989851000
H        8.284006000     11.253876000      7.255113000
H        9.485288000     12.457871000      7.786533000
C       10.571897000      7.346054000      8.638905000
C       11.768955000      7.334092000      7.673078000
H       12.433270000      8.196026000      7.821323000
H       11.442468000      7.319191000      6.623314000
H       12.366737000      6.424860000      7.848779000
C       11.082446000      7.458374000     10.087267000
H       10.266028000      7.398723000     10.819671000
H       11.643410000      8.381871000     10.272624000
H       11.761037000      6.613372000     10.292746000
C        9.825272000      6.005627000      8.491810000
H       10.513956000      5.182916000      8.746976000
H        9.453944000      5.853770000      7.470333000
H        8.960757000      5.932098000      9.167582000
Cu       5.930552000      6.086488000      6.399816000
Cu       7.438662000      7.021411000      4.579431000
P        4.482471000      5.113793000      7.898745000
P        9.182985000      6.637053000      3.094084000
N        4.837769000      5.187653000      4.893127000
N        6.293115000      5.899326000      3.217921000
C        3.438237000      4.334656000      6.675980000
H        2.564112000      3.738818000      6.946505000
C        3.736865000      4.451961000      5.327522000
C        2.906485000      3.783802000      4.343245000
H        2.017922000      3.259437000      4.698496000
C        3.237286000      3.787964000      3.027937000
H        2.625139000      3.266502000      2.287922000
C        4.420421000      4.472198000      2.591432000
C        5.172050000      5.193766000      3.586934000
C        4.884440000      4.448717000      1.277246000
H        4.322584000      3.895410000      0.520494000
C        6.070641000      5.103394000      0.947198000
H        6.474399000      5.071226000     -0.064510000
C        6.743100000      5.814742000      1.946224000
C        8.037884000      6.520394000      1.621528000
H        7.822798000      7.569667000      1.356745000
H        8.506926000      6.059673000      0.739249000
C        5.259818000      3.640672000      8.855434000
C        6.097247000      4.144007000     10.041359000
H        6.724513000      3.322323000     10.425830000
H        5.473104000      4.495940000     10.873264000
H        6.764725000      4.964882000      9.738771000
C        4.255181000      2.578254000      9.327426000
H        4.804218000      1.705585000      9.721074000
H        3.625268000      2.224767000      8.498935000
H        3.599359000      2.940508000     10.129651000
C        6.205964000      2.992111000      7.824074000
H        6.966083000      3.705771000      7.472337000
H        5.652510000      2.624369000      6.948708000
H        6.724097000      2.136546000      8.289163000
C        3.273940000      6.128006000      8.976086000
C        4.037827000      6.900269000     10.064339000
H        3.367774000      7.647277000     10.520541000
H        4.900390000      7.437844000      9.646953000
H        4.396356000      6.246486000     10.870108000
C        2.141940000      5.309726000      9.615589000
H        2.505047000      4.645873000     10.411474000
H        1.601321000      4.701778000      8.876421000
H        1.409628000      5.996232000     10.073861000
C        2.663079000      7.144644000      7.990508000
H        2.009597000      7.838926000      8.543808000
H        2.065903000      6.645360000      7.215481000
H        3.439853000      7.739742000      7.488908000
C       10.078878000      4.938953000      3.142168000
C       10.878012000      4.857762000      4.457199000
H       10.229967000      5.051838000      5.323909000
H       11.718255000      5.562737000      4.492666000
H       11.292494000      3.841740000      4.564952000
C       11.001816000      4.636344000      1.953044000
H       11.367584000      3.598586000      2.033103000
H       11.884852000      5.288598000      1.932823000
H       10.483930000      4.722574000      0.986779000
C        8.977469000      3.861185000      3.208069000
H        9.451673000      2.883106000      3.392499000
H        8.406022000      3.783223000      2.272960000
H        8.270534000      4.055778000      4.026317000
C       10.377055000      8.018851000      2.493256000
C       11.632449000      8.045991000      3.381621000
H       12.199907000      8.969498000      3.180484000
H       12.303232000      7.199725000      3.181517000
H       11.372376000      8.043021000      4.449703000
C       10.795876000      7.925959000      1.014146000
H        9.934457000      7.996040000      0.336202000
H       11.343371000      7.005828000      0.779369000
H       11.460353000      8.774018000      0.777580000
C        9.617119000      9.344622000      2.697370000
H       10.269620000     10.181328000      2.396967000
H        9.317522000      9.487158000      3.743292000
H        8.704491000      9.402534000      2.086392000
104
Mes-PNNP*Cu2H monomer
Cu       1.186642000     -0.718093000      0.546989000
Cu      -1.221736000     -0.727712000      0.405042000
P        3.425123000     -0.572411000      0.388544000
P       -3.449782000     -0.565249000      0.034702000
N        1.158445000      1.355214000      0.664223000
N       -1.149168000      1.329928000      0.388970000
C        3.575977000      1.192644000      1.007124000
C        2.322493000      2.022240000      0.809716000
C        2.387757000      3.419556000      0.842657000
C        1.198811000      4.147798000      0.743807000
C       -0.021112000      3.486337000      0.601251000
C       -0.024764000      2.047910000      0.549254000
C       -1.295320000      4.140790000      0.503440000
C       -2.429490000      3.406737000      0.352627000
C       -2.381283000      1.959272000      0.270114000
C       -3.540108000      1.219214000      0.069253000
H        4.467517000      1.730836000      0.665619000
H       -0.014224000     -1.841715000      0.484838000
H        3.348733000      3.920320000      0.958438000
H        1.214693000      5.240076000      0.778898000
H       -1.334862000      5.231608000      0.555067000
H       -3.403527000      3.893458000      0.280237000
H       -4.490542000      1.751963000      0.023935000
H        3.716658000      1.027566000      2.090158000
C        3.949126000     -0.831103000     -1.367266000
C        3.918307000     -2.191296000     -1.793459000
C        3.539076000     -3.330360000     -0.879541000
C        4.225668000     -2.503767000     -3.123583000
H        4.192523000     -3.553303000     -3.428544000
C        4.541809000     -1.527482000     -4.069814000
C        4.889512000     -1.892587000     -5.490202000
C        4.525610000     -0.196800000     -3.644117000
H        4.740894000      0.594556000     -4.367564000
C        4.237519000      0.177855000     -2.324858000
C        4.262469000      1.658133000     -2.026393000
C        4.677098000     -1.405358000      1.473281000
C        4.198582000     -2.109718000      2.610600000
C        2.739909000     -2.174050000      2.994355000
C        5.116315000     -2.770561000      3.440098000
H        4.733640000     -3.313967000      4.308047000
C        6.491101000     -2.757859000      3.196925000
C        7.457484000     -3.468000000      4.110519000
C        6.944907000     -2.036275000      2.088259000
H        8.018725000     -1.989989000      1.885302000
C        6.075284000     -1.356889000      1.225826000
C        6.694407000     -0.600101000      0.075571000
C       -3.865811000     -1.338425000     -1.599472000
C       -3.777526000     -2.759138000     -1.647877000
C       -3.450247000     -3.597501000     -0.437577000
C       -3.974914000     -3.423263000     -2.865921000
H       -3.904886000     -4.514746000     -2.878226000
C       -4.235765000     -2.742237000     -4.056000000
C       -4.463364000     -3.479295000     -5.351712000
C       -4.290201000     -1.346699000     -3.996304000
H       -4.479900000     -0.782723000     -4.914357000
C       -4.115423000     -0.628495000     -2.805584000
C       -4.224129000      0.875436000     -2.899392000
C       -4.751934000     -1.093278000      1.245766000
C       -4.334333000     -1.351097000      2.578616000
C       -2.911224000     -1.161106000      3.042082000
C       -5.278384000     -1.771780000      3.526183000
H       -4.939362000     -1.971617000      4.546569000
C       -6.629204000     -1.936433000      3.213542000
C       -7.626352000     -2.398547000      4.246228000
C       -7.030015000     -1.637970000      1.907380000
H       -8.087483000     -1.726057000      1.641001000
C       -6.129863000     -1.214707000      0.920951000
C       -6.697779000     -0.886777000     -0.438956000
H        3.354039000      2.008223000     -1.519033000
H        4.354096000      2.224214000     -2.962481000
H        5.123482000      1.937236000     -1.398800000
H        2.603866000     -3.108853000     -0.338156000
H        4.310262000     -3.532400000     -0.120836000
H        3.389798000     -4.249603000     -1.461003000
H        4.442624000     -2.854364000     -5.776907000
H        5.980320000     -1.985909000     -5.618576000
H        4.543295000     -1.127048000     -6.198758000
H        2.106090000     -2.540064000      2.171058000
H        2.342360000     -1.184245000      3.270121000
H        2.602175000     -2.835840000      3.860142000
H        6.591468000     -1.143932000     -0.874753000
H        7.765758000     -0.444002000      0.259971000
H        6.230652000      0.383928000     -0.073174000
H        6.935436000     -4.150798000      4.793972000
H        8.022484000     -2.748704000      4.724667000
H        8.193923000     -4.051928000      3.539137000
H       -2.197142000     -1.746490000      2.436308000
H       -2.803617000     -1.465196000      4.092462000
H       -2.599955000     -0.107999000      2.961589000
H       -7.138907000     -2.605362000      5.208414000
H       -8.139654000     -3.317175000      3.922684000
H       -8.405121000     -1.639320000      4.418863000
H       -6.462260000     -1.660424000     -1.183585000
H       -6.300943000      0.059044000     -0.833117000
H       -7.790773000     -0.794862000     -0.378598000
H       -2.516913000     -3.247558000      0.036041000
H       -3.323416000     -4.649796000     -0.725285000
H       -4.234013000     -3.546453000      0.332511000
H       -3.327097000      1.384689000     -2.524976000
H       -5.069856000      1.261960000     -2.311153000
H       -4.383226000      1.172458000     -3.945200000
H       -4.071264000     -4.504511000     -5.302847000
H       -3.980157000     -2.967156000     -6.196466000
H       -5.538116000     -3.547986000     -5.586840000
208
Mes-PNNP*Cu2H dimer
Cu       5.719070000      9.317400000      4.681370000
Cu       7.363070000      8.416850000      6.386820000
H        7.731480000      6.690860000      6.290390000
H        7.187040000      8.589430000      4.594290000
P        4.274700000     10.415830000      3.244690000
P        9.183210000      9.138660000      7.877120000
N        4.780140000     10.277280000      6.216870000
N        6.253230000      9.422100000      7.801360000
C        3.376520000     11.276790000      4.520190000
H        2.497430000     11.880270000      4.292820000
C        3.704350000     11.077840000      5.854940000
C        2.930700000     11.722810000      6.898280000
H        2.056240000     12.303110000      6.600050000
C        3.298810000     11.630010000      8.202360000
H        2.729370000     12.135260000      8.986370000
C        4.461990000     10.873780000      8.567560000
C        5.152080000     10.184620000      7.510560000
C        4.963690000     10.791160000      9.867300000
H        4.446740000     11.316640000     10.673890000
C        6.125890000     10.065010000     10.123620000
H        6.551050000     10.006530000     11.124310000
C        6.737790000      9.393410000      9.063300000
C        7.997120000      8.593120000      9.244980000
H        7.765100000      7.533900000      9.067150000
H        8.394930000      8.713240000     10.258220000
Cu       6.327830000      5.848990000      6.537330000
Cu       7.469610000      6.858850000      4.496810000
P        5.122960000      4.816990000      8.225410000
P        9.134500000      6.265760000      2.934610000
N        4.983450000      5.038880000      5.214380000
N        6.267150000      5.611900000      3.360610000
C        3.769090000      4.306940000      7.174050000
H        2.924740000      3.737350000      7.563900000
C        3.893430000      4.402140000      5.798150000
C        2.887180000      3.807180000      4.939390000
H        2.014390000      3.355520000      5.413500000
C        3.039890000      3.786160000      3.590850000
H        2.293170000      3.317710000      2.945130000
C        4.207700000      4.368160000      2.994200000
C        5.144080000      5.012490000      3.876960000
C        4.486980000      4.324550000      1.628310000
H        3.777880000      3.840990000      0.952050000
C        5.678490000      4.862820000      1.143660000
H        5.944800000      4.797000000      0.089100000
C        6.546830000      5.486110000      2.045110000
C        7.872720000      6.025540000      1.570240000
H        7.746260000      7.066390000      1.223000000
H        8.230240000      5.455110000      0.703600000
C        4.536370000      5.823400000      9.668690000
C        5.335190000      5.861400000     10.843760000
C        6.672500000      5.167240000     10.958760000
C        4.897280000      6.593960000     11.955680000
H        5.524290000      6.600200000     12.852540000
C        3.706520000      7.322220000     11.950020000
C        3.224670000      8.055800000     13.175660000
C        2.984830000      7.353150000     10.753490000
H        2.084310000      7.970860000     10.690230000
C        3.374980000      6.641570000      9.611290000
C        5.597900000      3.153360000      8.929160000
C        4.781560000      2.449150000      9.851640000
C        3.491180000      2.988120000     10.424830000
C        5.177690000      1.171030000     10.276800000
H        4.536720000      0.638620000     10.985680000
C        6.344380000      0.554260000      9.822330000
C        6.751780000     -0.815420000     10.304600000
C        7.121550000      1.252870000      8.892820000
H        8.030350000      0.788040000      8.499750000
C        6.773930000      2.529090000      8.433770000
C        7.674180000      3.169120000      7.405780000
C       10.423480000      7.178280000      1.925110000
C       10.546360000      8.584740000      2.097890000
C       11.495830000      9.293660000      1.350080000
H       11.572500000     10.373570000      1.503660000
C       12.337950000      8.671550000      0.425520000
C       13.345280000      9.462830000     -0.370010000
C       12.198950000      7.293100000      0.259540000
H       12.837960000      6.779120000     -0.464070000
C       11.266110000      6.531700000      0.981000000
C       11.237900000      5.052190000      0.684340000
C        9.983430000      4.708920000      3.492750000
C        9.657360000      3.365550000      3.167280000
C        8.564350000      2.960660000      2.209910000
C       10.385360000      2.322430000      3.758310000
H       10.119860000      1.295470000      3.491940000
C       11.427270000      2.539270000      4.662630000
C       12.216290000      1.393050000      5.242860000
C       11.715730000      3.864080000      4.996000000
H       12.504550000      4.075910000      5.723040000
C       11.015370000      4.945260000      4.447030000
C       11.383170000      6.327880000      4.922540000
C        5.274890000     11.506050000      2.123900000
C        5.479790000     12.902600000      2.298500000
C        4.753150000     13.745730000      3.320210000
C        6.382220000     13.569540000      1.459520000
H        6.524640000     14.644000000      1.608510000
C        7.094350000     12.924990000      0.442960000
C        8.054070000     13.683370000     -0.439230000
C        6.881000000     11.555300000      0.282700000
H        7.424480000     11.017630000     -0.499840000
C        5.998600000     10.834620000      1.099230000
C        5.849320000      9.356160000      0.845010000
C        2.542630000      6.837380000      8.365320000
C        2.900270000      9.671370000      2.245130000
C        2.402510000      8.425250000      2.714930000
C        2.901480000      7.788830000      3.984720000
C        1.373120000      7.783660000      2.016210000
H        1.004300000      6.826960000      2.396880000
C        0.796550000      8.334290000      0.868090000
C       -0.283490000      7.606530000      0.108020000
C        1.257450000      9.586300000      0.453310000
H        0.787870000     10.063690000     -0.412070000
C        2.284110000     10.275200000      1.117290000
C        2.627460000     11.654310000      0.604640000
C        9.438210000     10.908160000      8.445060000
C        9.982080000     11.237790000      9.715690000
C       10.461080000     10.232060000     10.740280000
C       10.089610000     12.586910000     10.087440000
H       10.521880000     12.821600000     11.064670000
C        9.667390000     13.630840000      9.263710000
C        9.755550000     15.068190000      9.709220000
C        9.143720000     13.290280000      8.014110000
H        8.819340000     14.084890000      7.336530000
C        9.027340000     11.962370000      7.582040000
C        8.495260000     11.741560000      6.188160000
C       10.853320000      8.334460000      8.111040000
C       11.075770000      7.092080000      8.765640000
C        9.974430000      6.221570000      9.317870000
C       12.383430000      6.601180000      8.890850000
H       12.527480000      5.650150000      9.411070000
C       13.495960000      7.266260000      8.371000000
C       14.894710000      6.741670000      8.570550000
C       13.250850000      8.433890000      7.645840000
H       14.085960000      8.948510000      7.162400000
C       11.966240000      8.969620000      7.488260000
C       11.837060000     10.186640000      6.606900000
H        9.507680000      6.648390000     10.216450000
H       10.378450000      5.239380000      9.595490000
H        9.180210000      6.058340000      8.574320000
H       11.682650000     11.110580000      7.181810000
H       10.985170000     10.088330000      5.917750000
H       12.744410000     10.310420000      6.000760000
H       15.372700000      7.215240000      9.443700000
H       15.531630000      6.951200000      7.699410000
H       14.897080000      5.656920000      8.746070000
H        7.633150000     11.060490000      6.163490000
H        9.256070000     11.297420000      5.530160000
H        8.188440000     12.697210000      5.743100000
H       10.834130000      9.304030000     10.294920000
H        9.654700000      9.969750000     11.444730000
H       11.272050000     10.667910000     11.340030000
H       10.515010000     15.201050000     10.491950000
H        8.792860000     15.410440000     10.122490000
H       10.002840000     15.734930000      8.870990000
H        5.143880000     14.772670000      3.303120000
H        4.846280000     13.349120000      4.338510000
H        3.674290000     13.799220000      3.106130000
H        6.604790000      9.013790000      0.124650000
H        4.857170000      9.100680000      0.442800000
H        5.959010000      8.783660000      1.782050000
H        8.522080000     13.020810000     -1.179780000
H        8.857170000     14.151410000      0.151100000
H        7.543970000     14.492290000     -0.985200000
H        7.243450000      5.228380000     10.020730000
H        6.575610000      4.098610000     11.199180000
H        7.268980000      5.636320000     11.753620000
H        1.934310000      5.955290000      8.121920000
H        3.165170000      7.039310000      7.483330000
H        1.863590000      7.689480000      8.506080000
H        4.054290000      8.289300000     13.857820000
H        2.498100000      7.448880000     13.740550000
H        2.721780000      8.996910000     12.910520000
H        5.973350000     -1.265990000     10.934980000
H        7.678750000     -0.769430000     10.897950000
H        6.943370000     -1.496710000      9.461740000
H        3.674050000      3.689060000     11.253260000
H        2.880940000      2.162230000     10.815660000
H        2.892220000      3.532990000      9.685770000
H        8.085530000      4.129470000      7.752410000
H        7.137530000      3.382300000      6.467690000
H        8.516840000      2.508110000      7.162960000
H        7.581070000      3.336380000      2.518640000
H        8.498250000      1.866360000      2.154490000
H        8.747160000      3.327150000      1.188850000
H       12.122600000      6.272010000      5.730850000
H       10.499080000      6.861510000      5.308500000
H       11.807100000      6.946430000      4.117300000
H       13.126650000      1.199900000      4.651990000
H       11.629460000      0.464060000      5.251520000
H       12.537790000      1.606930000      6.272120000
H       11.808870000      4.841470000     -0.229700000
H       10.218500000      4.674830000      0.533520000
H       11.673890000      4.460760000      1.501710000
H       13.992620000      8.803980000     -0.964030000
H       13.986670000     10.069080000      0.287210000
H       12.846260000     10.158340000     -1.062910000
C        9.684410000      9.373820000      3.047910000
H        9.601590000      8.896280000      4.032990000
H        8.651730000      9.475280000      2.681680000
H       10.087830000     10.387970000      3.171250000
H        3.997010000      7.652800000      3.977510000
H        2.436680000      6.807040000      4.140940000
H        2.673500000      8.419180000      4.858190000
H        2.706700000     12.384930000      1.421170000
H        1.845000000     12.001160000     -0.083990000
H        3.586060000     11.681030000      0.066740000
H       -0.904750000      6.995960000      0.778550000
H        0.150460000      6.927030000     -0.643910000
H       -0.940120000      8.306940000     -0.427120000
152
tBu-PNNP*Cu2H dimer counterpoise correction
Cu       5.832004000      8.937682000      5.174653000
Cu       7.562043000      8.154589000      6.802445000
H        7.575548000      6.494528000      6.208654000
H        7.514863000      8.829914000      5.104175000
P        4.236379000      9.734466000      3.793639000
P        9.311502000      8.482772000      8.168302000
N        4.899683000      9.906526000      6.712812000
N        6.453918000      9.173866000      8.278428000
C        3.362648000     10.690918000      5.024707000
H        2.480499000     11.289802000      4.789599000
C        3.772501000     10.638016000      6.347259000
C        3.032783000     11.334336000      7.380472000
H        2.134580000     11.879220000      7.084252000
C        3.438647000     11.306495000      8.675776000
H        2.879086000     11.830621000      9.454936000
C        4.627102000     10.589191000      9.040083000
C        5.315020000      9.884220000      7.992271000
C        5.152384000     10.558124000     10.330944000
H        4.633500000     11.088335000     11.133803000
C        6.343801000      9.875691000     10.582381000
H        6.793053000      9.865541000     11.575599000
C        6.970507000      9.209524000      9.525331000
C        8.298592000      8.524006000      9.737161000
H        8.129880000      7.465532000     10.000880000
H        8.829513000      8.984323000     10.584543000
C        5.033720000     11.004327000      2.618416000
C        5.909817000     10.260772000      1.597008000
H        6.567060000     10.977939000      1.075171000
H        5.316099000      9.737573000      0.836091000
H        6.539640000      9.519296000      2.111935000
C        4.044986000     11.938383000      1.911099000
H        3.371532000     12.430540000      2.629341000
H        3.434518000     11.407208000      1.167877000
H        4.599334000     12.729952000      1.376452000
C        5.953899000     11.842831000      3.529352000
H        6.494252000     12.583911000      2.914781000
H        6.700776000     11.212687000      4.039895000
H        5.376666000     12.378156000      4.297085000
C        2.864857000      8.730468000      2.947925000
C        3.433190000      7.968848000      1.743516000
H        4.391603000      7.489476000      1.982025000
H        3.581576000      8.628622000      0.876671000
H        2.730600000      7.175785000      1.437926000
C        1.638096000      9.552377000      2.526091000
H        1.861557000     10.250128000      1.709232000
H        1.221622000     10.123507000      3.368445000
H        0.848381000      8.867943000      2.169868000
C        2.437787000      7.732802000      4.039122000
H        1.677676000      7.041254000      3.637798000
H        2.008963000      8.260860000      4.902666000
H        3.287609000      7.137200000      4.394407000
C       10.138647000     10.195312000      8.090047000
C       10.763929000     10.340866000      6.690262000
H       10.023280000     10.117546000      5.907941000
H       11.626650000      9.678562000      6.546271000
H       11.111055000     11.378238000      6.548588000
C       11.187962000     10.473598000      9.173858000
H       11.520057000     11.523837000      9.101451000
H       12.079530000      9.841455000      9.057810000
H       10.786750000     10.326626000     10.187966000
C        9.003670000     11.233418000      8.202446000
H        8.549564000     11.251897000      9.203284000
H        8.205815000     11.041892000      7.470272000
H        9.420481000     12.234991000      8.004487000
C       10.568500000      7.113400000      8.574567000
C       11.698928000      7.146144000      7.535428000
H       12.366941000      8.007546000      7.672563000
H       11.293295000      7.174794000      6.514060000
H       12.309777000      6.232698000      7.627380000
C       11.152134000      7.168022000      9.996229000
H       10.368276000      7.104585000     10.764661000
H       11.739167000      8.076493000     10.178973000
H       11.822812000      6.303971000     10.144329000
C        9.800682000      5.788023000      8.407047000
H       10.494052000      4.945681000      8.570273000
H        9.361206000      5.698863000      7.404615000
H        8.981592000      5.687669000      9.132899000
Cu       5.899957000      6.331846000      6.231052000
Cu       7.510144000      7.166125000      4.509985000
P        4.414997000      5.483552000      7.711329000
P        9.183376000      6.858300000      3.050205000
N        4.900150000      5.338730000      4.755662000
N        6.341452000      6.108929000      3.102315000
C        3.470828000      4.534572000      6.527965000
H        2.618135000      3.915879000      6.814635000
C        3.808487000      4.587908000      5.184813000
C        3.028983000      3.871034000      4.196225000
H        2.159565000      3.309248000      4.542657000
C        3.364630000      3.898759000      2.880891000
H        2.775618000      3.357456000      2.135908000
C        4.513683000      4.641912000      2.448727000
C        5.241013000      5.369056000      3.453965000
C        4.961580000      4.685657000      1.129316000
H        4.411404000      4.140709000      0.357783000
C        6.116512000      5.401160000      0.808779000
H        6.507196000      5.421608000     -0.208755000
C        6.785887000      6.084970000      1.827802000
C        8.084066000      6.800531000      1.541771000
H        7.876733000      7.856333000      1.296984000
H        8.574350000      6.357462000      0.661363000
C        5.342057000      4.199871000      8.773180000
C        6.263926000      4.936744000      9.758553000
H        7.012727000      4.237338000     10.168720000
H        5.714336000      5.369636000     10.604704000
H        6.795560000      5.750184000      9.240819000
C        4.444401000      3.197773000      9.507997000
H        5.062974000      2.393247000      9.943452000
H        3.720756000      2.728419000      8.824161000
H        3.891942000      3.667206000     10.333728000
C        6.221119000      3.440729000      7.758154000
H        6.895856000      4.127820000      7.220807000
H        5.608110000      2.913861000      7.012732000
H        6.839530000      2.698982000      8.292477000
C        3.103029000      6.423249000      8.708242000
C        3.764423000      7.177748000      9.869262000
H        3.070598000      7.939524000     10.261994000
H        4.675156000      7.696869000      9.543183000
H        4.025043000      6.506274000     10.698978000
C        1.947055000      5.555196000      9.224553000
H        2.266605000      4.842797000      9.996399000
H        1.466309000      4.994049000      8.410245000
H        1.176722000      6.206547000      9.673548000
C        2.546433000      7.440584000      7.695378000
H        1.834082000      8.113615000      8.201592000
H        2.024407000      6.930746000      6.873845000
H        3.348648000      8.053134000      7.265070000
C       10.037734000      5.157479000      3.087922000
C       10.745833000      5.026229000      4.448854000
H       10.046689000      5.236389000      5.272027000
H       11.604592000      5.702316000      4.546572000
H       11.117986000      3.994855000      4.569474000
C       11.023549000      4.886275000      1.945147000
H       11.373620000      3.841035000      2.003381000
H       11.912238000      5.529989000      2.004133000
H       10.559951000      5.020450000      0.956188000
C        8.912470000      4.102714000      3.051913000
H        9.355159000      3.108794000      3.231545000
H        8.397696000      4.069081000      2.081357000
H        8.159563000      4.289573000      3.831184000
C       10.391645000      8.247905000      2.572267000
C       11.586275000      8.233159000      3.537828000
H       12.169340000      9.160659000      3.412249000
H       12.262849000      7.387962000      3.351098000
H       11.247672000      8.191681000      4.582823000
C       10.886653000      8.204796000      1.116997000
H       10.057142000      8.280734000      0.399586000
H       11.455606000      7.295270000      0.888722000
H       11.552154000      9.066473000      0.935939000
C        9.614509000      9.561205000      2.791091000
H       10.282316000     10.413752000      2.580710000
H        9.243165000      9.645582000      3.820858000
H        8.746397000      9.648558000      2.122312000
